# Supplementary material for: Global gene expression analysis of early response to chemotherapy treatment in ovarian cancer spheroids
Source: BMC Genomics. 2008 Feb 26;9:99. doi: 10.1186/1471-2164-9-99 (PMC2279123; doi:10.1186/1471-2164-9-99)
Supplement: Additional file 1 — Supplemental Table 1. List of common differentially expressed genes (≥1.5-fold) in cisplatin-, topotecan- and paclitaxel-treated OC spheroids [file 1471-2164-9-99-S1.xls]

## Sheet: Feuil1
List of common differentially expressed genes (≥ 1.5-fold) in cisplatin-, topotecan- and paclitaxel-treated OC spheroids
A. Upregulated genes
Normalized Data	Genbank	Synonyms	Common
2.62	NM_001001877	HSFY2	heat shock transcription factor, Y linked 2
2.481	NM_024680	FLJ23311	E2F transcription factor 8 (hypothetical protein FLJ23311)
2.302	NM_024629	MLF1IP	MLF1 interacting protein
2.302	NM_001005414	ZWINT	ZW10 interactor
2.299	NM_006508	REGL	regenerating islet-derived-like, pancreatic stone protein-like, pancreatic thread protein-like (rat)
2.155	NM_005978	S100A2	S100 calcium binding protein A2
2.125	AF332509	ZIC4	Zic family member 4
2.119	NM_007295	BRCA1	breast cancer 1, early onset
2.088	NM_016448	RAMP	RA-regulated nuclear matrix-associated protein
2.076	NM_080668	CDCA5	cell division cycle associated 5
2.068	NM_198797	PTGES	prostaglandin E synthase
2.036	NM_014109	ATAD2	ATPase family, AAA domain containing 2
2.032	NM_004758	BZRAP1	benzodiazapine receptor (peripheral) associated protein 1
2.027	NM_005931	MICB	MHC class I polypeptide-related sequence B
2.022	NM_002135	NR4A1	nuclear receptor subfamily 4, group A, member 1
2.02	NM_030772	GJA10	gap junction protein, alpha 10, 59kDa
2.012	NM_003311	PHLDA2	pleckstrin homology-like domain, family A, member 2
1.985	AY039244	C21orf58	chromosome 21 open reading frame 58
1.977	NM_182687	PKMYT1	protein kinase, membrane associated tyrosine/threonine 1
1.973	NM_004386	CSPG3	chondroitin sulfate proteoglycan 3 (neurocan)
1.966	NM_014176	HSPC150	HSPC150 protein similar to ubiquitin-conjugating enzyme
1.946	NM_003236	TGFA	transforming growth factor, alpha
1.938	NM_019105	TNXB	tenascin XB
1.937	AF170702	COL8A1	collagen, type VIII, alpha 1
1.932	NM_001008708	CHAC2	ChaC, cation transport regulator homolog 2 (E. coli) (hypothetical protein LOC494143)
1.923	NM_006915	RP2	retinitis pigmentosa 2 (X-linked recessive)
1.918	NM_016359	NUSAP1	nucleolar and spindle associated protein 1
1.913	NM_006086	TUBB3	tubulin, beta 3
1.913	BC007518	HIST1H3H	histone 1, H3h
1.913	AK022912	KIAA1524	hypothetical protein KIAA1524
1.902	NM_006241	PPP1R2	protein phosphatase 1, regulatory (inhibitor) subunit 2
1.902	AK074742	FLJ90261	hypothetical protein FLJ90261
1.891	NM_001069	TUBB2	tubulin, beta 2
1.885	NM_022817	PER2	period homolog 2 (Drosophila)
1.88	NM_014736	KIAA0101	hypothetical protein KIAA0101
1.873	NM_003141	TRIM21	tripartite motif-containing 21
1.872	NM_005586	MDFI	MyoD family inhibitor
1.861	AK124258	FLJ42264	hypothetical protein FLJ42264
1.855	NM_012484	HMMR	hyaluronan-mediated motility receptor (RHAMM)
1.855	NM_001165	BIRC3	baculoviral IAP repeat-containing 3
1.851	NM_006818	AF1Q	ALL1-fused gene from chromosome 1q
1.847	NM_002514	NOV	nephroblastoma overexpressed gene
1.839	NM_024945	RMI1	RMI1, RecQ mediated genome instability 1, homolog (S. cerevisiae)
1.832	AF527974	NPSA	novel prostate-specific antigen
1.829	NM_006746	SCML1	sex comb on midleg-like 1 (Drosophila)
1.826	NM_024094	DCC1	defective in sister chromatid cohesion homolog 1 (S. cerevisiae)
1.806	NM_006082	K-ALPHA-1	tubulin, alpha, ubiquitous
1.805	NM_139025	ADAMTS13	a disintegrin-like and metalloprotease (reprolysin type) with thrombospondin type 1 motif, 13
1.802	NM_033402	LRRCC1	leucine rich repeat and coiled-coil domain containing 1 (hypothetical protein KIAA1764 protein
1.798	BC039714	TCRA	T cell receptor delta variable 2
1.795	NM_013277	RACGAP1	Rac GTPase activating protein 1
1.787	AY358101	DBF4B	DBF4 homolog B (S. cerevisiae) (hypothetical protein DNA108695 Wpep3002)
1.782	NM_018131	CEP55	Centrosomal protein 55kDa
1.781	NM_018204	CKAP2	cytoskeleton associated protein 2
1.768	NM_145294	WDR90	WD repeat domain 90 (hypothetical protein LOC197336)
1.765	NM_014329	RCD-8	autoantigen
1.761	NM_025216	WNT10A	wingless-type MMTV integration site family, member 10A
1.761	NM_015369	TP53TG3	TP53TG3 protein
1.757	NM_021949	ATP2B3	ATPase, Ca++ transporting, plasma membrane 3
1.756	AK026249	FLJ22596	hypothetical protein FLJ22596
1.75	NM_015235	CSTF2T	cleavage stimulation factor, 3' pre-RNA, subunit 2, 64kDa, tau variant
1.747	NM_013282	UHRF1	ubiquitin-like, containing PHD and RING finger domains, 1
1.745	NM_004983	KCNJ9	potassium inwardly-rectifying channel, subfamily J, member 9
1.744	NM_020147	THAP10	THAP domain containing 10
1.742	NM_025217	ULBP2	UL16 binding protein 2
1.741	BC071627	KIAA1900	hypothetical protein KIAA1900
1.739	NM_016115	ASB3	ankyrin repeat and SOCS box-containing 3
1.738	BC000988	MGC5457	hypothetical protein MGC5457
1.734	NM_182976	ZNF326	zinc finger protein 326
1.726	NM_001800	CDKN2D	cyclin-dependent kinase inhibitor 2D (p19, inhibits CDK4)
1.725	NM_024511	C4orf15	chromosome 4 open reading frame 15
1.724	NM_153446	GALGT2	UDP-GalNAc:Neu5Acalpha2-3Galbeta-R beta1,4-N-acetylgalactosaminyltransferase
1.724	NM_021105	PLSCR1	phospholipid scramblase 1
1.72	NM_015895	GMNN	geminin, DNA replication inhibitor
1.717	NM_024644	C14orf169	chromosome 14 open reading frame 169
1.716	NM_017768	LRRC40	leucine rich repeat containing 40 (hypothetical protein FLJ20331)
1.714	NM_138461	TM4SF19	transmembrane 4 L six family member 19 (hypothetical protein BC013113)
1.711	NM_006460	HIS1	HMBA-inducible
1.71	NM_032246	RKHD3	ring finger and KH domain containing 3
1.709	NM_170735	BDNF	brain-derived neurotrophic factor
1.708	NM_015323	KIAA0776	hypothetical protein KIAA0776
1.706	NM_006845	KIF2C	kinesin family member 2C
1.705	NM_001621	AHR	aryl hydrocarbon receptor
1.703	NM_030919	FAM83D	Family with sequence similarity 83, member D
1.703	NM_014465	SULT1B1	sulfotransferase family, cytosolic, 1B, member 1
1.702	NM_018284	GBP3	guanylate binding protein 3
1.702	NM_001399	EDA	ectodysplasin A
1.697	NM_173564	FLJ37538	hypothetical protein FLJ37538
1.696	NM_002592	PCNA	proliferating cell nuclear antigen
1.695	NM_152400	C4orf32	chromosome 4 open reading frame 32
1.695	NM_006806	BTG3	BTG family, member 3
1.694	NM_021648	TSPYL4	TSPY-like 4
1.692	NM_152562	CDCA2	cell division cycle associated 2
1.69	NM_145252	LOC124220	similar to common salivary protein 1
1.69	NM_017666	SUHW3	suppressor of hairy wing homolog 3 (Drosophila)
1.689	NM_012266	DNAJB5	DnaJ (Hsp40) homolog, subfamily B, member 5
1.687	NM_005284	GPR6	G protein-coupled receptor 6
1.686	NM_053001	OSR2	odd-skipped related 2 (Drosophila)
1.686	NM_001333	CTSL2	cathepsin L2
1.685	NM_001902	CTH	cystathionase (cystathionine gamma-lyase)
1.684	AK002085	LOC144438	hypothetical protein LOC144438
1.683	NM_000700	ANXA1	annexin A1
1.682	NM_181708	LOC144233	hypothetical protein LOC144233
1.682	NM_173039	AQP11	aquaporin 11
1.682	AK021933	FLJ11871	hypothetical protein FLJ11871
1.681	NM_020932	MAGEE1	melanoma antigen family E, 1
1.681	NM_002597	PDC	phosducin
1.68	NM_005625	SDCBP	syndecan binding protein (syntenin)
1.679	NM_152780	FLJ14503	hypothetical protein FLJ14503
1.679	NM_020384	CLDN2	claudin 2
1.678	NM_181304	MRPL52	mitochondrial ribosomal protein L52
1.673	NM_032525	TUBB6	tubulin, beta 6
1.672	NM_002408	MGAT2	mannosyl (alpha-1,6-)-glycoprotein beta-1,2-N-acetylglucosaminyltransferase
1.672	NM_001395	DUSP9	dual specificity phosphatase 9
1.67	NM_004346	CASP3	caspase 3, apoptosis-related cysteine protease
1.669	CR600809	MGC23909	Hypothetical protein MGC23909
1.667	NM_022726	ELOVL4	elongation of very long chain fatty acids (FEN1/Elo2, SUR4/Elo3, yeast)-like 4
1.667	NM_006358	SLC25A17	solute carrier family 25 (mitochondrial carrier; peroxisomal membrane protein, 34kDa), member 17
1.665	NM_144650	ADHFE1	alcohol dehydrogenase, iron containing, 1
1.664	NM_004877	GMFG	glia maturation factor, gamma
1.663	NM_031217	KIF18A	kinesin family member 18A
1.663	NM_018260	ZNF701	Zinc finger protein 701 (hypothetical protein FLJ10891)
1.662	NM_173543	DZIP1L	DAZ interacting protein 1-like
1.662	NM_004420	DUSP8	dual specificity phosphatase 8
1.66	NM_003824	FADD	Fas (TNFRSF6)-associated via death domain
1.66	NM_001346	DGKG	diacylglycerol kinase, gamma 90kDa
1.659	NM_152623	CDC20B	cell division cycle 20 homolog B (S. cerevisiae) (hypothetical protein FLJ37927)
1.658	NM_020127	TUFT1	tuftelin 1
1.658	NM_002927	RGS13	regulator of G-protein signalling 13
1.658	M21539	SPRR2C	small proline-rich protein 2C
1.657	NM_000788	DCK	deoxycytidine kinase
1.656	NM_015190	DNAJC9	DnaJ (Hsp40) homolog, subfamily C, member 9
1.655	NM_002689	POLA2	polymerase (DNA directed), alpha 2 (70kD subunit)
1.655	NM_001351	DAZL	deleted in azoospermia-like
1.653	U21044		Clone 120Pa immunoglobulin light chain variable region (VkJ)
1.652	NM_033388	ATG16L2	ATG16 autophagy related 16-like 2 (S. cerevisiae) (FLJ00012 protein)
1.651	NM_182728	SLC7A8	solute carrier family 7 (cationic amino acid transporter, y+ system), member 8
1.65	NM_012177	FBXO5	F-box protein 5
1.647	NM_001005211	OR9I1	olfactory receptor, family 9, subfamily I, member 1
1.645	NM_152365	C1orf172	chromosome 1 open reading frame 172
1.645	NM_020675	Spc25	kinetochore protein Spc25
1.644	NM_002947	RPA3	replication protein A3, 14kDa
1.643	NM_014699	ZNF646	zinc finger protein 646
1.641	NM_000107	DDB2	damage-specific DNA binding protein 2, 48kDa
1.639	NM_014949	KIAA0907	hypothetical protein KIAA0907
1.637	NM_144503	F11R	F11 receptor
1.636	NM_004336	BUB1	BUB1 budding uninhibited by benzimidazoles 1 homolog (yeast)
1.635	NM_032346	PDCD2L	programmed cell death 2-like (hypothetical protein MGC13096)
1.635	AF277181	C1orf79	chromosome 1 open reading frame 79
1.633	NM_001827	CKS2	CDC28 protein kinase regulatory subunit 2
1.633	AL832398	C3orf38	Chromosome 3 open reading frame 38
1.632	NM_014439	IL1F7	interleukin 1 family, member 7 (zeta)
1.632	AK023399	CC2D1A	Coiled-coil and C2 domain containing 1A
1.631	NM_054028	AMAC1L2	acyl-malonyl condensing enzyme 1-like 2
1.628	NM_025212	CXXC4	CXXC finger 4
1.628	NM_015355	SUZ12	suppressor of zeste 12 homolog (Drosophila)
1.628	NM_014021	SSX2IP	synovial sarcoma, X breakpoint 2 interacting protein
1.627	NM_032483	HTPAP	HTPAP protein
1.626	NM_001011667	CHCHD7	coiled-coil-helix-coiled-coil-helix domain containing 7
1.625	NM_004819	SYMPK	symplekin
1.622	NM_024899	CEP76	Centrosomal protein 76kDa
1.622	NM_001033	RRM1	ribonucleotide reductase M1 polypeptide
1.621	NM_032505	TA-KRP	T-cell activation kelch repeat protein
1.621	NM_016472	C14orf129	chromosome 14 open reading frame 129
1.621	NM_005815	ZNF443	zinc finger protein 443
1.616	NM_153231	ZNF550	zinc finger protein 550
1.614	NM_152284	Shax3	Snf7 homologue associated with Alix 3
1.614	NM_018112	TMEM38B	transmembrane protein 38B
1.612	NM_032290	ANKRD32	ankyrin repeat domain 32
1.612	NM_006138	MS4A3	membrane-spanning 4-domains, subfamily A, member 3 (hematopoietic cell-specific)
1.611	NM_006644	HSPH1	heat shock 105kDa/110kDa protein 1
1.611	BC010446	C19orf4	chromosome 19 open reading frame 4
1.61	NM_004952	EFNA3	ephrin-A3
1.609	NM_004701	CCNB2	cyclin B2
1.607	NM_006419	CXCL13	chemokine (C-X-C motif) ligand 13 (B-cell chemoattractant)
1.606	NM_012338	TM4SF12	transmembrane 4 superfamily member 12
1.606	NM_004219	PTTG1	pituitary tumor-transforming 1
1.606	NM_002835	PTPN12	protein tyrosine phosphatase, non-receptor type 12
1.606	AK027693	MYADM	myeloid-associated differentiation marker
1.605	NM_001407	CELSR3	cadherin, EGF LAG seven-pass G-type receptor 3 (flamingo homolog, Drosophila)
1.605	BC006312	MGC12760	hypothetical protein MGC12760
1.605	AF161533	HSPC048	HSPC048 protein
1.603	NM_145018	FLJ25416	hypothetical protein FLJ25416
1.602	NM_022145	FKSG14	leucine zipper protein FKSG14
1.602	NM_020184	CNNM4	cyclin M4
1.602	NM_018492	PBK	PDZ binding kinase
1.602	NM_018092	NETO2	neuropilin (NRP) and tolloid (TLL)-like 2
1.601	NM_182802	MCM8	MCM8 minichromosome maintenance deficient 8 (S. cerevisiae)
1.6	NM_032536	NTNG2	netrin G2
1.597	NM_005691	ABCC9	ATP-binding cassette, sub-family C (CFTR/MRP), member 9
1.597	AK092499	TFPI2	tissue factor pathway inhibitor 2
1.596	NM_138288	C14orf147	chromosome 14 open reading frame 147
1.595	NM_002351	SH2D1A	SH2 domain protein 1A, Duncan's disease (lymphoproliferative syndrome)
1.595	NM_001008394	EID3	EP300 interacting inhibitor of differentiation 3 (hypothetical protein LOC493861)
1.594	NM_004237	TRIP13	thyroid hormone receptor interactor 13
1.591	NM_018000	DSU	likely ortholog of mouse dilute suppressor
1.59	NM_182751	MCM10	MCM10 minichromosome maintenance deficient 10 (S. cerevisiae)
1.589	NM_024037	C1orf135	chromosome 1 open reading frame 135
1.589	NM_019895	CLDND1	Claudin domain containing 1
1.588	NM_003404	YWHAB	tyrosine 3-monooxygenase/tryptophan 5-monooxygenase activation protein, beta polypeptide
1.586	NM_015358	ZCWCC3	zinc finger, CW type with coiled-coil domain 3
1.585	NM_130830	LRRC15	leucine rich repeat containing 15
1.584	NM_014212	HOXC11	homeo box C11
1.584	AK092499	TFPI2	Tissue factor pathway inhibitor 2 (hypothetical protein FLJ25952)
1.582	NM_144615	TMIGD2	transmembrane and immunoglobulin domain containing 2 (hypothetical protein MGC23244)
1.582	NM_032611	PTP4A3	protein tyrosine phosphatase type IVA, member 3
1.582	NM_000688	ALAS1	aminolevulinate, delta-, synthase 1
1.582	NM_000494	COL17A1	collagen, type XVII, alpha 1
1.581	NM_003037	SLAMF1	signaling lymphocytic activation molecule family member 1
1.579	NM_000389	CDKN1A	cyclin-dependent kinase inhibitor 1A (p21, Cip1)
1.578	NM_005476	GNE	glucosamine (UDP-N-acetyl)-2-epimerase/N-acetylmannosamine kinase
1.577	NM_144582	TEX261	testis expressed sequence 261
1.577	NM_004771	MMP20	matrix metalloproteinase 20 (enamelysin)
1.575	NM_016619	PLAC8	placenta-specific 8
1.575	NM_014682	ST18	suppression of tumorigenicity 18 (breast carcinoma) (zinc finger protein)
1.573	NM_020839	WDR48	WD repeat domain 48
1.573	NM_013403	STRN4	striatin, calmodulin binding protein 4
1.573	NM_012081	ELL2	elongation factor, RNA polymerase II, 2
1.572	NM_001855	COL15A1	collagen, type XV, alpha 1
1.571	NM_001730	KLF5	Kruppel-like factor 5 (intestinal)
1.57	NM_030939	C6orf62	chromosome 6 open reading frame 62
1.57	NM_012242	DKK1	dickkopf homolog 1 (Xenopus laevis)
1.569	NM_182901	C11orf17	chromosome 11 open reading frame 17
1.569	NM_002524	NRAS	neuroblastoma RAS viral (v-ras) oncogene homolog
1.568	AK125998	MGC13005	hypothetical protein MGC13005
1.567	NM_177453	PAQR3	progestin and adipoQ receptor family member III
1.567	NM_007185	TNRC4	trinucleotide repeat containing 4
1.566	NM_052962	IL22RA2	interleukin 22 receptor, alpha 2
1.566	NM_002283	KRTHB5	keratin, hair, basic, 5
1.565	NM_057178	RFFL	fring
1.565	NM_004789	LHX2	LIM homeobox 2
1.565	NM_002172	IFNA14	interferon, alpha 14
1.564	NM_003946	NOL3	nucleolar protein 3 (apoptosis repressor with CARD domain)
1.564	NM_001743	CALM2	calmodulin 2 (phosphorylase kinase, delta)
1.564	NM_001009954	FLJ20105	FLJ20105 protein
1.563	NM_005088	DXYS155E	DNA segment on chromosome X and Y (unique) 155 expressed sequence
1.562	NM_198855	ZNF211	zinc finger protein 211
1.562	NM_004742	BAIAP1	BAI1-associated protein 1
1.562	NM_003320	TUB	tubby homolog (mouse)
1.56	NM_020401	NUP107	nucleoporin 107kDa
1.56	NM_016125	LOC51136	PTD016 protein
1.56	NM_000937	POLR2A	polymerase (RNA) II (DNA directed) polypeptide A, 220kDa
1.559	NM_177437	TAS2R60	taste receptor, type 2, member 60
1.558	NM_145247	C10orf78	chromosome 10 open reading frame 78
1.556	NM_024306	FA2H	fatty acid 2-hydroxylase
1.555	NM_018140	Cep72	centrosomal protein 72 kDa
1.555	NM_000240	MAOA	monoamine oxidase A
1.554	NM_020657	ZNF304	zinc finger protein 304
1.554	NM_018728	MYO5C	myosin VC
1.554	NM_005253	FOSL2	FOS-like antigen 2
1.553	NM_017858	TIPIN	timeless-interacting protein
1.553	NM_013267	GLS2	glutaminase 2 (liver, mitochondrial)
1.553	NM_004456	EZH2	enhancer of zeste homolog 2 (Drosophila)
1.551	NM_014725	STARD8	START domain containing 8
1.551	NM_012064	MIP	major intrinsic protein of lens fiber
1.551	NM_000723	CACNB1	calcium channel, voltage-dependent, beta 1 subunit
1.55	NM_194463	RNF128	ring finger protein 128
1.55	NM_024063	SPATA5L1	spermatogenesis associated 5-like 1
1.55	NM_003127	SPTAN1	spectrin, alpha, non-erythrocytic 1 (alpha-fodrin)
1.548	NM_152413	GOT1L1	glutamic-oxaloacetic transaminase 1-like 1 (hypothetical protein MGC33309)
1.546	NM_005551	KLK2	kallikrein 2, prostatic
1.545	NM_203468	ENTPD2	ectonucleoside triphosphate diphosphohydrolase 2
1.545	NM_022346	HCAP-G	chromosome condensation protein G
1.544	NM_203401	STMN1	stathmin 1/oncoprotein 18
1.544	NM_033516	NYD-SP25	protein kinase NYD-SP25
1.544	NM_032846	RAB2B	RAB2B, member RAS oncogene family
1.544	NM_003981	PRC1	protein regulator of cytokinesis 1
1.542	NM_213590	RFP2	ret finger protein 2
1.542	NM_012193	FZD4	frizzled homolog 4 (Drosophila)
1.542	NM_007280	OIP5	Opa interacting protein 5
1.542	NM_006996	SLC19A2	solute carrier family 19 (thiamine transporter), member 2
1.541	NM_014793	LCMT2	leucine carboxyl methyltransferase 2
1.541	NM_006101	KNTC2	kinetochore associated 2
1.54	L02932	PPARA	peroxisome proliferative activated receptor, alpha
1.539	NM_015161	ARL6IP	ADP-ribosylation factor-like 6 interacting protein
1.539	NM_003068	SNAI2	snail homolog 2 (Drosophila)
1.539	NM_001003940	BMF	Bcl2 modifying factor
1.538	NM_001012651	NKTR	natural killer-tumor recognition sequence
1.538	AK000318	MTB	more than blood homolog
1.537	NM_145647	WDR67	WD repeat domain 67 (hypothetical protein MGC21654)
1.537	NM_032731	TXNL5	thioredoxin-like 5
1.537	NM_024592	SRD5A2L	steroid 5 alpha-reductase 2-like
1.537	NM_006528	TFPI2	tissue factor pathway inhibitor 2
1.537	AK027463	FLJ14557	hypothetical protein FLJ14557
1.536	NM_014999	RAB21	RAB21, member RAS oncogene family
1.536	NM_001012421	ANKRD20A2	ankyrin repeat domain 20 family, member A2 (hypothetical protein LOC441430)
1.535	NM_206832	UNQ9372	AWKS9372
1.535	NM_017734	PALMD	palmdelphin
1.535	NM_001009567	MRC1L1	mannose receptor, C type 1-like 1
1.533	NM_020951	ZNF529	zinc finger protein 529
1.533	NM_020470	YIF1	Yip1 interacting factor homolog (S. cerevisiae)
1.533	NM_018302	C4orf19	Chromosome 4 open reading frame 19
1.533	NM_006358	SLC25A17	solute carrier family 25 (mitochondrial carrier; peroxisomal membrane protein, 34kDa), member 17
1.532	NM_001015878	AURKC	aurora kinase C
1.531	NM_024016	HOXB8	homeo box B8
1.531	NM_006018	GPR109B	G protein-coupled receptor 109B
1.53	NM_033339	CASP7	caspase 7, apoptosis-related cysteine protease
1.528	NM_138555	KIF23	kinesin family member 23
1.528	NM_001009552	PPP2CB	protein phosphatase 2 (formerly 2A), catalytic subunit, beta isoform
1.527	NM_020685	C3orf14	chromosome 3 open reading frame 14
1.526	NM_022121	PERP	PERP, TP53 apoptosis effector
1.525	NM_005926	MFAP1	microfibrillar-associated protein 1
1.525	NM_000059	BRCA2	breast cancer 2, early onset
1.524	NM_020769	RGAG1	retrotransposon gag domain containing 1
1.524	NM_017662	TRPM6	transient receptor potential cation channel, subfamily M, member 6
1.524	NM_006608	PHTF1	putative homeodomain transcription factor 1
1.523	NM_030755	TXNDC	thioredoxin domain containing
1.523	NM_014554	SENP1	SUMO1/sentrin specific protease 1
1.523	BC047866	C6orf62	chromosome 6 open reading frame 62
1.522	NM_153444	OR5P2	olfactory receptor, family 5, subfamily P, member 2
1.522	NM_138573	NRG4	neuregulin 4
1.521	NM_024323	C19orf57	chromosome 19 open reading frame 57
1.52	NM_004049	BCL2A1	BCL2-related protein A1
1.52	NM_004048	B2M	beta-2-microglobulin
1.519	NM_032383	HPS3	Hermansky-Pudlak syndrome 3
1.518	NM_133464	ZNF483	zinc finger protein 483
1.518	NM_002816	PSMD12	proteasome (prosome, macropain) 26S subunit, non-ATPase, 12
1.517	NM_020439	CAMK1G	calcium/calmodulin-dependent protein kinase IG
1.517	NM_016545	IER5	immediate early response 5
1.517	NM_005421	TAL2	T-cell acute lymphocytic leukemia 2
1.517	NM_003568	ANXA9	annexin A9
1.517	NM_000270	NP	nucleoside phosphorylase
1.516	NM_006941	SOX10	SRY (sex determining region Y)-box 10
1.515	NM_015697	CL640	hypothetical protein CL640
1.515	NM_013399	C16orf5	chromosome 16 open reading frame 5
1.514	NM_024685	BBS10	Bardet-Biedl syndrome 10 (hypothetical protein FLJ23560)
1.513	NM_032834	ALG10	asparagine-linked glycosylation 10 homolog (yeast, alpha-1,2-glucosyltransferase)
1.513	NM_014642	IQCB1	IQ motif containing B1
1.512	NM_032785	AGBL4	ATP/GTP binding protein-like 4 (hypothetical protein FLJ14442)
1.512	NM_031942	CDCA7	cell division cycle associated 7
1.51	NM_017451	BAIAP2	BAI1-associated protein 2
1.509	NM_032588	TRIM63	tripartite motif-containing 63
1.509	NM_018402	IL26	interleukin 26
1.509	NM_004688	NMI	N-myc (and STAT) interactor
1.508	NM_021914	CFL2	cofilin 2 (muscle)
1.508	NM_014571	HEYL	hairy/enhancer-of-split related with YRPW motif-like
1.507	AK128199	INCA	inhibitory caspase recruitment domain (CARD) protein
1.505	NM_030570	UPK3B	uroplakin 3B
1.505	NM_001005279	OR6K2	olfactory receptor, family 6, subfamily K, member 2
1.504	NM_017998	C9orf40	chromosome 9 open reading frame 40
1.503	NM_001423	EMP1	epithelial membrane protein 1
1.502	NM_182538	MGC29671	hypothetical protein MGC29671
1.502	NM_152791	ZNF555	zinc finger protein 555
1.502	NM_017613	DONSON	downstream neighbor of SON
1.502	NM_006546	IMP-1	IGF-II mRNA-binding protein 1
1.502	NM_000135	FANCA	Fanconi anemia, complementation group A
1.501	NM_032255	ZNF541	zinc finger protein 541
1.501	NM_000538	RFXAP	regulatory factor X-associated protein
B. Downregulated genes
Normalized Data	Genbank	Synonyms	Common
-5	NM_007058	CAPN11	calpain 11
-4.14938	AF355799	DEFQ1	defensin, theta 1
-4	NM_016246	DHRS10	dehydrogenase/reductase (SDR family) member 10
-3.90625	X66610	ENO1B	enolase alpha, lung-specific
-3.7594	NM_000041	APOE	apolipoprotein E
-3.38983	NM_000034	ALDOA	aldolase A, fructose-bisphosphate
-3.27869	NM_001004697	OR2T5	olfactory receptor, family 2, subfamily T, member 5
-3.08642	NM_020552	TCL6	T-cell leukemia/lymphoma 6
-2.96736	NM_018645	HES6	hairy and enhancer of split 6 (Drosophila)
-2.80112	NM_001002295	GATA3	GATA binding protein 3
-2.7933	NM_006613	GRAP	GRB2-related adaptor protein
-2.77008	S75463	TUFM	Tu translation elongation factor, mitochondrial
-2.74725	NM_005516	HLA-E	major histocompatibility complex, class I, E
-2.74725	NM_005609	PYGM	phosphorylase, glycogen; muscle (McArdle syndrome, glycogen storage disease type V)
-2.73973	NM_002216	ITIH2	inter-alpha (globulin) inhibitor H2
-2.7248	NM_002918	RFX1	regulatory factor X, 1 (influences HLA class II expression)
-2.65252	NM_014744	TBC1D5	TBC1 domain family, member 5
-2.63158	NM_001805	CEBPE	CCAAT/enhancer binding protein (C/EBP), epsilon
-2.62467	NM_080746	RPL10L	ribosomal protein L10-like
-2.59067	NM_014869	IQSEC1	IQ motif and Sec7 domain 1
-2.58398	NM_001011724	LOC144983	heterogeneous nuclear ribonucleoprotein A1-like
-2.58398	NM_006454	MXD4	MAX dimerization protein 4
-2.57069	NM_002116	HLA-A	major histocompatibility complex, class I, A
-2.57069	NM_016612	MSCP	mitochondrial solute carrier protein
-2.5641	NM_031294	LRRC48	leucine rich repeat containing 48
-2.55102	NM_017708	FAM83E	family with sequence similarity 83, member E (hypothetical protein FLJ20200)
-2.54453	NM_002949	MRPL12	mitochondrial ribosomal protein L12
-2.54453	NM_022807	SNRPN	small nuclear ribonucleoprotein polypeptide N
-2.53807	NM_032882	PNMA6A	paraneoplastic antigen like 6A
-2.52525	NM_002845	PTPRM	protein tyrosine phosphatase, receptor type, M
-2.52525	NM_183357	ADCY5	adenylate cyclase 5
-2.5	NM_013333	EPN1	epsin 1
-2.49377	NM_005954	MT3	metallothionein 3 (growth inhibitory factor (neurotrophic))
-2.45098	NM_024083	ASPSCR1	alveolar soft part sarcoma chromosome region, candidate 1
-2.44499	NM_005803	FLOT1	flotillin 1
-2.42131	NM_004558	NRTN	neurturin
-2.39808	NM_006753	SURF6	surfeit 6
-2.39234	NM_016732	RALY	RNA binding protein (autoantigenic, hnRNP-associated with lethal yellow)
-2.38095	NM_014501	UBE2S	ubiquitin-conjugating enzyme E2S
-2.3753	NM_000841	GRM4	glutamate receptor, metabotropic 4
-2.35294	NM_024767	DLC1	deleted in liver cancer 1
-2.34742	NM_033260	FOXQ1	forkhead box Q1
-2.34192	NM_002778	PSAP	prosaposin (variant Gaucher disease and variant metachromatic leukodystrophy)
-2.34192	NM_005844	HCG9	HLA complex group 9
-2.331	XM_032278	SIPA1L3	signal-induced proliferation-associated 1 like 3
-2.29885	NM_144999	LRRC45	leucine rich repeat containing 45 (hypothetical protein MGC20806)
-2.29358	NM_178562	TSPAN33	tetraspanin 33 (hypothetical protein MGC50844)
-2.28311	NM_000364	TNNT2	troponin T2, cardiac
-2.27273	NM_133467	CITED4	Cbp/p300-interacting transactivator, with Glu/Asp-rich carboxy-terminal domain, 4
-2.26757	NM_001004699	OR2Z1	olfactory receptor, family 2, subfamily Z, member 1
-2.26244	NM_000781	CYP11A1	cytochrome P450, family 11, subfamily A, polypeptide 1
-2.25734	NM_031466	T1	Tularik gene 1
-2.24719	NM_005170	ASCL2	achaete-scute complex-like 2 (Drosophila)
-2.24719	NM_177533	NUDT14	nudix (nucleoside diphosphate linked moiety X)-type motif 14
-2.23714	NM_173086	KRT6E	keratin 6E
-2.23214	NM_006757	TNNT3	troponin T3, skeletal, fast
-2.23214	NM_020546	ADCY2	adenylate cyclase 2 (brain)
-2.21729	NM_004910	PITPNM1	phosphatidylinositol transfer protein, membrane-associated 1
-2.21729	NM_032482	DOT1L	DOT1-like, histone H3 methyltransferase (S. cerevisiae)
-2.20751	NM_198216	SNRPB	small nuclear ribonucleoprotein polypeptides B and B1
-2.19298	NM_013986	EWSR1	Ewing sarcoma breakpoint region 1
-2.18818	NM_005629	SLC6A8	solute carrier family 6 (neurotransmitter transporter, creatine), member 8
-2.18818	NM_012452	TNFRSF13B	tumor necrosis factor receptor superfamily, member 13B
-2.18341	NM_001958	EEF1A2	eukaryotic translation elongation factor 1 alpha 2
-2.18341	NM_174983	C19orf28	chromosome 19 open reading frame 28
-2.17865	NM_001428	ENO1	enolase 1, (alpha)
-2.17391	D12686	EIF4G1	eukaryotic translation initiation factor 4 gamma, 1
-2.14592	NM_004990	MARS	methionine-tRNA synthetase
-2.14592	NM_019058	DDIT4	DNA-damage-inducible transcript 4
-2.14592	NM_032304	HAGHL	hydroxyacylglutathione hydrolase-like
-2.13675	NM_001397	ECE1	endothelin converting enzyme 1
-2.1322	NM_052970	HSPA12B	heat shock 70kD protein 12B
-2.11864	NM_001280	CIRBP	cold inducible RNA binding protein
-2.11864	NM_021134	MRPL23	mitochondrial ribosomal protein L23
-2.11416	NM_022091	ASCC3	activating signal cointegrator 1 complex subunit 3 (dJ467N11.1 protein)
-2.1097	NM_003969	UBE2M	ubiquitin-conjugating enzyme E2M (UBC12 homolog, yeast)
-2.1097	NM_015974	CRYL1	crystallin, lambda 1
-2.1097	NM_203462	PP784	PP784 protein
-2.10526	NM_018482	DDEF1	development and differentiation enhancing factor 1
-2.10526	NM_144994	ANKRD23	ankyrin repeat domain 23
-2.10084	NM_005390	PDHA2	pyruvate dehydrogenase (lipoamide) alpha 2
-2.10084	NM_012278	ITGB1BP2	integrin beta 1 binding protein (melusin) 2
-2.10084	NM_032546	TRIM54	tripartite motif-containing 54
-2.09644	NM_005993	TBCD	tubulin-specific chaperone d
-2.09644	NM_207354	ANKRD13D	ankyrin repeat domain 13 family, member D (hypothetical protein LOC338692)
-2.09205	NM_005315	GSCL	goosecoid-like
-2.08768	NM_004890	SPAG7	sperm associated antigen 7
-2.08333	NM_178507	NS5ATP13TP2	NS5ATP13TP2 protein
-2.079	NM_000536	RAG2	recombination activating gene 2
-2.07469	NM_005934	MLLT1	myeloid/lymphoid or mixed-lineage leukemia (trithorax homolog, Drosophila); translocated to, 1
-2.07039	NM_001348	DAPK3	death-associated protein kinase 3
-2.07039	NM_023068	SN	sialoadhesin
-2.06186	NM_139250	CTAG1A	cancer/testis antigen 1A
-2.05339	NM_000918	P4HB	procollagen-proline, 2-oxoglutarate 4-dioxygenase (proline 4-hydroxylase), beta polypeptide (protein disulfide isomerase; thyroid hormone binding protein p55)
-2.05339	NM_012471	TRPC5	transient receptor potential cation channel, subfamily C, member 5
-2.05339	NM_024016	HOXB8	homeo box B8
-2.05339	NM_145806	ZNF511	zinc finger protein 511
-2.04918	NM_005932	MIPEP	mitochondrial intermediate peptidase
-2.04918	NM_017854	TMEM160	transmembrane protein 160 (hypothetical protein FLJ20512)
-2.03666	NM_001004417	FMNL2	formin-like 2
-2.03666	NM_001171	ABCC6	ATP-binding cassette, sub-family C (CFTR/MRP), member 6
-2.03666	NM_002779	PSD	pleckstrin and Sec7 domain containing
-2.03666	NM_007074	CORO1A	coronin, actin binding protein, 1A
-2.03666	NM_021807	SEC8L1	SEC8-like 1 (S. cerevisiae)
-2.03666	NM_058219	EXOSC6	exosome component 6
-2.0284	NM_001506	GPR32	G protein-coupled receptor 32
-2.0284	NM_001823	CKB	creatine kinase, brain
-2.0284	NM_014748	SNX17	sorting nexin 17
-2.02429	NM_002695	POLR2E	polymerase (RNA) II (DNA directed) polypeptide E, 25kDa
-2.0202	NM_199360	TPD52L2	tumor protein D52-like 2
-2.01207	NM_003073	SMARCB1	SWI/SNF related, matrix associated, actin dependent regulator of chromatin, subfamily b, member 1
-2.01207	NM_014762	DHCR24	24-dehydrocholesterol reductase
-2.00401	NM_000394	CRYAA	crystallin, alpha A
-2.00401	NM_023036	DNAI2	dynein, axonemal, intermediate polypeptide 2
-1.99601	NM_000208	INSR	insulin receptor
-1.99601	NM_005336	HDLBP	high density lipoprotein binding protein (vigilin)
-1.99203	NM_001353	AKR1C1	aldo-keto reductase family 1, member C1 (dihydrodiol dehydrogenase 1; 20-alpha (3-alpha)-hydroxysteroid dehydrogenase)
-1.98413	NM_017422	CALML5	calmodulin-like 5
-1.98413	NM_032549	IMMP2L	IMP2 inner mitochondrial membrane protease-like (S. cerevisiae)
-1.97628	NM_020441	CORO1B	coronin, actin binding protein, 1B
-1.97239	NM_198428	B1	parathyroid hormone-responsive B1 gene
-1.9685	NM_178001	PPP2R4	protein phosphatase 2A, regulatory subunit B' (PR 53)
-1.9685	NM_178518	TMEM102	transmembrane protein 102 (hypothetical protein FLJ36878)
-1.96464	NM_000101	CYBA	cytochrome b-245, alpha polypeptide
-1.96464	NM_005735	ACTR1B	ARP1 actin-related protein 1 homolog B, centractin beta (yeast)
-1.96464	NM_030926	ITM2C	integral membrane protein 2C
-1.96464	XM_059341	LOC129293	hypothetical protein LOC129293
-1.96078	NM_014387	LAT	linker for activation of T cells
-1.95695	NM_001005360	DNM2	dynamin 2
-1.95695	NM_002012	FHIT	fragile histidine triad gene
-1.95695	NM_003739	AKR1C3	aldo-keto reductase family 1, member C3 (3-alpha hydroxysteroid dehydrogenase, type II)
-1.93798	NM_002743	PRKCSH	protein kinase C substrate 80K-H
-1.9305	NM_001500	GMDS	GDP-mannose 4,6-dehydratase
-1.92678	NM_054113	CIB3	calcium and integrin binding family member 3
-1.91571	NM_005135	SLC12A6	solute carrier family 12 (potassium/chloride transporters), member 6
-1.91571	NM_014339	IL17R	interleukin 17 receptor
-1.9084	NM_018951	HOXA10	homeo box A10
-1.9084	NM_032809	FAM73B	family with sequence similarity 73, member B
-1.90476	NM_017828	COMMD4	COMM domain containing 4
-1.89753	NM_173598	KSR2	kinase suppressor of ras 2
-1.89036	NM_004687	MTMR4	myotubularin related protein 4
-1.88679	NM_019612	R30953_1	interferon inducible GTPase 5
-1.88679	NM_032037	SSTK	serine/threonine protein kinase SSTK
-1.88679	NM_173799	VSIG9	V-set and immunoglobulin domain containing 9 (hypothetical protein FLJ39873)
-1.88324	NM_001469	G22P1	thyroid autoantigen 70kDa (Ku antigen)
-1.88324	NM_014675	CROCC	ciliary rootlet coiled-coil, rootletin
-1.88324	NM_024031	PRR14	proline rich 14 (hypothetical protein MGC3121)
-1.8797	AK026312	FLJ22659	hypothetical protein FLJ22659
-1.8797	NM_022464	SIL1	endoplasmic reticulum chaperone SIL1, homolog of yeast
-1.8797	NM_032130	C12orf25	chromosome 12 open reading frame 25
-1.87266	BX538238	MALAT1	metastasis associated lung adenocarcinoma transcript 1 (non-coding RNA)
-1.87266	NM_001739	CA5A	carbonic anhydrase VA, mitochondrial
-1.87266	NM_003819	PABPC4	poly(A) binding protein, cytoplasmic 4 (inducible form)
-1.86916	NM_001006636	GTDC1	glycosyltransferase-like domain containing 1
-1.86916	NM_003802	MYH13	myosin, heavy polypeptide 13, skeletal muscle
-1.86916	NM_006110	CD2BP2	CD2 antigen (cytoplasmic tail) binding protein 2
-1.86916	NM_014739	BCLAF1	BCL2-associated transcription factor 1
-1.86916	NM_017882	CLN6	ceroid-lipofuscinosis, neuronal 6, late infantile, variant
-1.86567	NM_002137	HNRPA2B1	heterogeneous nuclear ribonucleoprotein A2/B1
-1.86567	NM_152219	GJC1	gap junction protein, chi 1, 31.9kDa (connexin 31.9)
-1.8622	NM_025241	UBXD1	UBX domain containing 1
-1.8622	NM_031443	CCM2	cerebral cavernous malformation 2
-1.8622	NM_153437	ODF2	outer dense fiber of sperm tails 2
-1.85529	NM_002823	PTMA	prothymosin, alpha (gene sequence 28)
-1.85529	NM_020227	PRDM9	PR domain containing 9
-1.85529	XM_371474	PLXNB2	plexin B2
-1.85185	NM_006409	ARPC1A	actin related protein 2/3 complex, subunit 1A, 41kDa
-1.84502	NM_005533	IFI35	interferon-induced protein 35
-1.84502	NM_014067	LRP16	LRP16 protein
-1.84502	NM_080611	DUSP15	dual specificity phosphatase-like 15
-1.84162	NM_004055	CAPN5	calpain 5
-1.84162	NM_004822	NTN1	netrin 1
-1.84162	NM_019070	DDX49	DEAD (Asp-Glu-Ala-Asp) box polypeptide 49
-1.84162	NM_175887	PRR15	proline rich 15 (hypothetical protein LOC222171)
-1.83824	NM_001281	CKAP1	cytoskeleton associated protein 1
-1.83824	NM_004499	HNRPAB	heterogeneous nuclear ribonucleoprotein A/B
-1.83824	NM_004922	SEC24C	SEC24 related gene family, member C (S. cerevisiae)
-1.83824	NM_178448	C9orf140	chromosome 9 open reading frame 140
-1.83486	NM_000942	PPIB	peptidylprolyl isomerase B (cyclophilin B)
-1.83486	NM_004192	ASMTL	acetylserotonin O-methyltransferase-like
-1.8315	NM_003656	CAMK1	calcium/calmodulin-dependent protein kinase I
-1.8315	NM_005737	ARL7	ADP-ribosylation factor-like 7
-1.82815	NM_014360	NKX2-8	NK2 transcription factor related, locus 8 (Drosophila)
-1.82482	NM_004737	LARGE	like-glycosyltransferase
-1.82482	NM_005617	RPS14	ribosomal protein S14
-1.82482	NM_019886	CHST7	carbohydrate (N-acetylglucosamine 6-O) sulfotransferase 7
-1.82149	NM_001003938	HBM	hemoglobin mu chain
-1.82149	NM_005572	LMNA	lamin A/C
-1.81818	NM_032179	CPSF3L	cleavage and polyadenylation specific factor 3-like (hypothetical protein FLJ20542)
-1.81488	NM_020346	SLC17A6	solute carrier family 17 (sodium-dependent inorganic phosphate cotransporter), member 6
-1.81159	NM_003505	FZD1	frizzled homolog 1 (Drosophila)
-1.81159	NM_021943	TEX27	testis expressed sequence 27
-1.80832	NM_001064	TKT	transketolase (Wernicke-Korsakoff syndrome)
-1.80832	NM_003262	TLOC1	translocation protein 1
-1.80832	NM_007284	PTK9L	PTK9L protein tyrosine kinase 9-like (A6-related protein)
-1.80505	AF049893	IPF1	insulin promoter factor 1, homeodomain transcription factor
-1.80505	NM_152243	CDC42EP1	CDC42 effector protein (Rho GTPase binding) 1
-1.8018	NM_003634	NIPSNAP1	nipsnap homolog 1 (C. elegans)
-1.79856	NM_020061	OPN1LW	opsin 1 (cone pigments), long-wave-sensitive (color blindness, protan)
-1.79533	NM_003731	SSNA1	Sjogren's syndrome nuclear autoantigen 1
-1.79211	NM_001005198	OR8G5	olfactory receptor, family 8, subfamily G, member 5
-1.79211	NM_002967	SAFB	scaffold attachment factor B
-1.79211	NM_138412	RDH13	retinol dehydrogenase 13 (all-trans and 9-cis)
-1.79211	NM_153443	KIR3DL3	killer cell immunoglobulin-like receptor, three domains, long cytoplasmic tail, 3
-1.79211	NM_183422	TGFB1I4	transforming growth factor beta 1 induced transcript 4
-1.78891	NM_001970	EIF5A	eukaryotic translation initiation factor 5A
-1.78891	NM_006401	ANP32B	acidic (leucine-rich) nuclear phosphoprotein 32 family, member B
-1.78891	NM_178150	FBXO18	F-box protein, helicase, 18
-1.78571	NM_020901	KIAA1542	CTD-binding SR-like protein rA9
-1.78253	NM_001633	AMBP	alpha-1-microglobulin/bikunin precursor
-1.78253	NM_139354	MATK	megakaryocyte-associated tyrosine kinase
-1.77936	NM_001005287	OR2A1	olfactory receptor, family 2, subfamily A, member 1
-1.7762	NM_015873	VILL	villin-like
-1.7762	NM_032631	HDGF2	hepatoma-derived growth factor-related protein 2
-1.76991	NM_000189	HK2	hexokinase 2
-1.76991	NM_016564	BM88	BM88 antigen
-1.76678	NM_021008	DEAF1	deformed epidermal autoregulatory factor 1 (Drosophila)
-1.76367	NM_001235	SERPINH1	serine (or cysteine) proteinase inhibitor, clade H (heat shock protein 47), member 1, (collagen binding protein 1)
-1.76056	NM_002337	LRPAP1	low density lipoprotein receptor-related protein associated protein 1
-1.75747	NM_153746	ZDHHC14	zinc finger, DHHC domain containing 14
-1.75439	NM_003628	PKP4	plakophilin 4
-1.75439	NM_005185	CALML3	calmodulin-like 3
-1.75439	NM_015926	TEX264	testis expressed sequence 264
-1.75439	XM_029084	FLJ21438	hypothetical protein FLJ21438
-1.75131	NM_000532	PCCB	propionyl Coenzyme A carboxylase, beta polypeptide
-1.75131	NM_002511	NMBR	neuromedin B receptor
-1.75131	NM_005514	HLA-B	major histocompatibility complex, class I, B
-1.75131	NM_005560	LAMA5	laminin, alpha 5
-1.75131	NM_030973	MED25	mediator of RNA polymerase II transcription, subunit 25 homolog (yeast)
-1.74825	NM_006688	C1QL1	complement component 1, q subcomponent-like 1
-1.74825	NM_174858	AK5	adenylate kinase 5
-1.7452	NM_001007561	FKSG27	FKSG27 protein
-1.7452	NM_001008392	CTDSPL	CTD (carboxy-terminal domain, RNA polymerase II, polypeptide A) small phosphatase-like
-1.7452	NM_002582	PARN	poly(A)-specific ribonuclease (deadenylation nuclease)
-1.7452	NM_014966	DHX30	DEAH (Asp-Glu-Ala-His) box polypeptide 30
-1.7452	NM_016060	MED31	mediator of RNA polymerase II transcription, subunit 31 homolog (yeast)
-1.7452	NM_018964	SLC37A1	solute carrier family 37 (glycerol-3-phosphate transporter), member 1
-1.7452	NM_177967	PHGDHL1	phosphoglycerate dehydrogenase like 1
-1.74216	NM_002072	GNAQ	guanine nucleotide binding protein (G protein), q polypeptide
-1.74216	NM_002834	PTPN11	protein tyrosine phosphatase, non-receptor type 11 (Noonan syndrome 1)
-1.74216	NM_005224	ARID3A	AT rich interactive domain 3A (BRIGHT- like)
-1.74216	NM_005599	NHLH2	nescient helix loop helix 2
-1.74216	NM_006562	LBX1	transcription factor similar to D. melanogaster homeodomain protein lady bird late
-1.74216	NM_012331	MSRA	methionine sulfoxide reductase A
-1.74216	NM_013336	SEC61A1	Sec61 alpha 1 subunit (S. cerevisiae)
-1.74216	NM_199194	BRE	brain and reproductive organ-expressed (TNFRSF1A modulator)
-1.73913	NM_002929	GRK1	G protein-coupled receptor kinase 1
-1.73913	NM_016144	COMMD10	COMM domain containing 10
-1.73913	NM_032024	C10orf11	chromosome 10 open reading frame 11
-1.73611	NM_001636	SLC25A6	solute carrier family 25 (mitochondrial carrier; adenine nucleotide translocator), member 6
-1.73611	NM_012191	NAT6	N-acetyltransferase 6
-1.73611	NM_024339	THOC6	THO complex 6 homolog (hypothetical protein MGC2655)
-1.73611	NM_032276	RHBDD1	rhomboid domain containing 1 (hypothetical protein DKFZp547E052)
-1.73611	NM_152333	SLC25A29	solute carrier family 25, member 29
-1.7331	NM_001352	DBP	D site of albumin promoter (albumin D-box) binding protein
-1.7331	NM_003077	SMARCD2	SWI/SNF related, matrix associated, actin dependent regulator of chromatin, subfamily d, member 2
-1.7331	NM_003748	ALDH4A1	aldehyde dehydrogenase 4 family, member A1
-1.7331	NM_006098	GNB2L1	guanine nucleotide binding protein (G protein), beta polypeptide 2-like 1
-1.7331	NM_006189	OMP	olfactory marker protein
-1.7331	NM_015537	NELF	nasal embryonic LHRH factor
-1.7331	NM_021044	DHH	desert hedgehog homolog (Drosophila)
-1.7331	NM_178497	C4orf26	chromosome 4 open reading frame 26
-1.7301	AK096324	FLJ39005	hypothetical protein FLJ39005
-1.7301	NM_001620	AHNAK	AHNAK nucleoprotein (desmoyokin)
-1.7301	NM_005845	ABCC4	ATP-binding cassette, sub-family C (CFTR/MRP), member 4
-1.7301	NM_019074	DLL4	delta-like 4 (Drosophila)
-1.7301	NM_153265	EML3	echinoderm microtubule associated protein like 3 (hypothetical protein FLJ35827)
-1.7301	NM_178449	TIP39	tuberoinfundibular 39 residue protein precursor
-1.72712	NM_004550	NDUFS2	NADH dehydrogenase (ubiquinone) Fe-S protein 2, 49kDa (NADH-coenzyme Q reductase)
-1.72712	NM_014371	AKAP8L	A kinase (PRKA) anchor protein 8-like
-1.72712	NM_018694	ARL6IP4	ADP-ribosylation-like factor 6 interacting protein 4
-1.72712	NM_030633	KIAA1712	KIAA1712
-1.72414	NM_015711	GLTSCR1	glioma tumor suppressor candidate region gene 1
-1.72117	NM_014667	VGLL4	vestigial like 4 (Drosophila)
-1.71821	NM_003020	SGNE1	secretory granule, neuroendocrine protein 1 (7B2 protein)
-1.71821	NM_004293	GDA	guanine deaminase
-1.71821	NM_004345	CAMP	cathelicidin antimicrobial peptide
-1.71821	NM_152504	C20orf196	chromosome 20 open reading frame 196
-1.71821	NM_152898	FERD3L	Fer3-like (Drosophila)
-1.71527	NM_032272	MAF1	homolog of yeast MAF1
-1.71233	NM_002952	RPS2	ribosomal protein S2
-1.71233	NM_003282	TNNI2	troponin I, skeletal, fast
-1.71233	NM_005911	MAT2A	methionine adenosyltransferase II, alpha
-1.71233	NM_020879	KIAA1505	KIAA1505 protein
-1.71233	XM_032693	SEC14L5	SEC14-like 5 (S. cerevisiae) (hypothetical protein KIAA0420)
-1.7094	NM_002223	ITPR2	inositol 1,4,5-triphosphate receptor, type 2
-1.7094	NM_006428	MRPL28	mitochondrial ribosomal protein L28
-1.7094	NM_020182	TMEPAI	transmembrane, prostate androgen induced RNA
-1.7094	NM_032750	ABHD14B	abhydrolase domain containing 14B (hypothetical protein MGC15429)
-1.7094	NM_178226	FBXW5	F-box and WD-40 domain protein 5
-1.7094	NM_181805	PKIG	protein kinase (cAMP-dependent, catalytic) inhibitor gamma
-1.70648	NM_006026	H1FX	H1 histone family, member X
-1.70358	NM_004083	DDIT3	DNA-damage-inducible transcript 3
-1.70358	NM_133376	ITGB1	integrin, beta 1 (fibronectin receptor, beta polypeptide, antigen CD29 includes MDF2, MSK12)
-1.70068	NM_002821	PTK7	PTK7 protein tyrosine kinase 7
-1.70068	NM_014891	PDAP1	PDGFA associated protein 1
-1.70068	NM_017986	GPR172B	G protein-coupled receptor 172B
-1.70068	NM_024101	MLPH	melanophilin
-1.70068	NM_032329	ING5	inhibitor of growth family, member 5
-1.69779	NM_005322	HIST1H1B	histone 1, H1b
-1.69779	NM_006796	AFG3L2	AFG3 ATPase family gene 3-like 2 (yeast)
-1.69779	NM_014520	MYBBP1A	MYB binding protein (P160) 1a
-1.69492	NM_005028	PIP5K2A	phosphatidylinositol-4-phosphate 5-kinase, type II, alpha
-1.69492	NM_007283	MGLL	monoglyceride lipase
-1.69205	NM_002242	KCNJ13	potassium inwardly-rectifying channel, subfamily J, member 13
-1.69205	NM_004168	SDHA	succinate dehydrogenase complex, subunit A, flavoprotein (Fp)
-1.69205	NM_015720	PODXL2	podocalyxin-like 2
-1.68919	NM_003277	CLDN5	claudin 5 (transmembrane protein deleted in velocardiofacial syndrome)
-1.68919	NM_003688	CASK	calcium/calmodulin-dependent serine protein kinase (MAGUK family)
-1.68634	NM_022917	NOL6	nucleolar protein family 6 (RNA-associated)
-1.6835	NM_001675	ATF4	activating transcription factor 4 (tax-responsive enhancer element B67)
-1.6835	NM_003481	USP5	ubiquitin specific protease 5 (isopeptidase T)
-1.6835	NM_006816	LMAN2	lectin, mannose-binding 2
-1.6835	NM_152670	C2orf51	chromosome 2 open reading frame 51
-1.68067	NM_152901	PYC1	pyrin-domain containing protein 1
-1.68067	NM_212461	PRKAG1	protein kinase, AMP-activated, gamma 1 non-catalytic subunit
-1.67785	NM_003011	SET	SET translocation (myeloid leukemia-associated)
-1.67785	NM_004087	DLG1	discs, large homolog 1 (Drosophila)
-1.67504	NM_004453	ETFDH	electron-transferring-flavoprotein dehydrogenase
-1.67504	NM_032945	TNFRSF6B	tumor necrosis factor receptor superfamily, member 6b, decoy
-1.67224	NM_012391	SPDEF	SAM pointed domain containing ets transcription factor
-1.67224	NM_014333	IGSF4	immunoglobulin superfamily, member 4
-1.67224	NM_015705	RUTBC3	RUN and TBC1 domain containing 3
-1.66945	NM_006184	NUCB1	nucleobindin 1
-1.66945	NM_006291	TNFAIP2	tumor necrosis factor, alpha-induced protein 2
-1.66945	NM_014260	HKE2	HLA class II region expressed gene KE2
-1.66945	NM_015675	GADD45B	growth arrest and DNA-damage-inducible, beta
-1.66945	NM_032261	C21orf56	chromosome 21 open reading frame 56
-1.66667	NM_003780	B4GALT2	UDP-Gal:betaGlcNAc beta 1,4- galactosyltransferase, polypeptide 2
-1.66667	NM_004159	PSMB8	proteasome (prosome, macropain) subunit, beta type, 8 (large multifunctional protease 7)
-1.66667	NM_004960	FUS	fusion (involved in t(12;16) in malignant liposarcoma)
-1.66667	NM_012295	CABIN1	calcineurin binding protein 1
-1.66667	NM_013379	DPP7	dipeptidylpeptidase 7
-1.66389	AY545560	IMPDH2	IMP (inosine monophosphate) dehydrogenase 2
-1.66389	NM_000671	ADH5	alcohol dehydrogenase 5 (class III), chi polypeptide
-1.66389	NM_003107	SOX4	SRY (sex determining region Y)-box 4
-1.66389	NM_005709	USH1C	Usher syndrome 1C (autosomal recessive, severe)
-1.66389	NM_006187	OAS3	2'-5'-oligoadenylate synthetase 3, 100kDa
-1.66113	NM_012473	TXN2	thioredoxin 2
-1.66113	NM_013249	ZNF214	zinc finger protein 214
-1.66113	NM_016369	CLDN18	claudin 18
-1.65563	NM_002081	GPC1	glypican 1
-1.65563	NM_004718	COX7A2L	cytochrome c oxidase subunit VIIa polypeptide 2 like
-1.65563	NM_030662	MAP2K2	mitogen-activated protein kinase kinase 2
-1.65563	NM_033297	NALP12	NACHT, leucine rich repeat and PYD containing 12
-1.65563	NM_052880	MGC17330	HGFL gene
-1.65563	NM_199235	COLEC11	collectin sub-family member 11
-1.65289	NM_022772	EPS8L2	EPS8-like 2
-1.65289	NM_032221	CHD6	chromodomain helicase DNA binding protein 6
-1.65289	NM_152782	SUNC1	Sad1 and UNC84 domain containing 1
-1.65017	NM_004553	NDUFS6	NADH dehydrogenase (ubiquinone) Fe-S protein 6, 13kDa (NADH-coenzyme Q reductase)
-1.65017	NM_025204	PP2447	hypothetical protein PP2447
-1.65017	NM_032378	EEF1D	eukaryotic translation elongation factor 1 delta (guanine nucleotide exchange protein)
-1.65017	NM_053056	CCND1	cyclin D1 (PRAD1: parathyroid adenomatosis 1)
-1.64745	NM_001155	ANXA6	annexin A6
-1.64745	NM_002841	PTPRG	protein tyrosine phosphatase, receptor type, G
-1.64745	NM_006586	TNRC5	trinucleotide repeat containing 5
-1.64474	NM_003388	CYLN2	cytoplasmic linker 2
-1.64474	NM_003926	MBD3	methyl-CpG binding domain protein 3
-1.64474	NM_015995	KLF13	Kruppel-like factor 13
-1.64474	NM_030754	SAA2	serum amyloid A2
-1.64474	NM_032311	POLDIP3	polymerase (DNA-directed), delta interacting protein 3
-1.64204	NM_002969	MAPK12	mitogen-activated protein kinase 12
-1.64204	NM_005862	STAG1	stromal antigen 1
-1.64204	NM_058242	KRT6C	keratin 6C
-1.63934	NM_001916	CYC1	cytochrome c-1
-1.63934	NM_003285	TNR	tenascin R (restrictin, janusin)
-1.63934	NM_004793	PRSS15	protease, serine, 15
-1.63934	NM_144704	AIFM3	apoptosis-inducing factor, mitochondrion-associated, 3 (hypothetical protein FLJ30473)
-1.63666	NM_004513	IL16	interleukin 16 (lymphocyte chemoattractant factor)
-1.63666	NM_005430	WNT1	wingless-type MMTV integration site family, member 1
-1.63666	NM_145080	NSMCE1	non-SMC element 1 homolog (S. cerevisiae)
-1.63399	NM_001404	EEF1G	eukaryotic translation elongation factor 1 gamma
-1.63399	NM_005400	PRKCE	protein kinase C, epsilon
-1.62866	BC034142	IGKV1-5	immunoglobulin kappa variable 1-5
-1.62866	NM_000539	RHO	rhodopsin (opsin 2, rod pigment) (retinitis pigmentosa 4, autosomal dominant)
-1.62866	NM_001380	DOCK1	dedicator of cytokinesis 1
-1.62866	NM_015710	GLTSCR2	glioma tumor suppressor candidate region gene 2
-1.62866	NM_025196	GRPEL1	GrpE-like 1, mitochondrial (E. coli)
-1.62866	NM_212492	GPS1	G protein pathway suppressor 1
-1.62602	AK056918	FAM109A	family with sequence similarity 109, member A (hypothetical protein FLJ32356)
-1.62602	NM_000117	EMD	emerin (Emery-Dreifuss muscular dystrophy)
-1.62602	NM_001909	CTSD	cathepsin D (lysosomal aspartyl protease)
-1.62602	NM_003883	HDAC3	histone deacetylase 3
-1.62602	NM_006648	WNK2	WNK lysine deficient protein kinase 2
-1.62338	NM_005718	ARPC4	actin related protein 2/3 complex, subunit 4, 20kDa
-1.62338	NM_006295	VARS2	valyl-tRNA synthetase 2
-1.62338	NM_006659	TUBGCP2	tubulin, gamma complex associated protein 2
-1.62338	NM_080665	MGC19604	similar to RIKEN cDNA B230118G17 gene
-1.62075	NM_004357	CD151	CD151 antigen
-1.62075	NM_014604	TAX1BP3	Tax1 (human T-cell leukemia virus type I) binding protein 3
-1.62075	NM_024665	TBL1XR1	transducin (beta)-like 1X-linked receptor 1
-1.62075	NM_152569	C9orf66	chromosome 9 open reading frame 66
-1.61812	NM_002595	PCTK2	PCTAIRE protein kinase 2
-1.61812	NM_005325	HIST1H1A	histone 1, H1a
-1.61812	NM_021247	PRM3	protamine 3
-1.61812	NM_032562	PLA2G12B	phospholipase A2, group XIIB
-1.61812	NM_176877	INADL	InaD-like (Drosophila)
-1.61551	AK094171	ABCC9	ATP-binding cassette, sub-family C (CFTR/MRP), member 9
-1.61551	NM_198319	HRMT1L2	HMT1 hnRNP methyltransferase-like 2 (S. cerevisiae)
-1.6129	NM_003550	MAD1L1	MAD1 mitotic arrest deficient-like 1 (yeast)
-1.6129	NM_005881	BCKDK	branched chain ketoacid dehydrogenase kinase
-1.6129	NM_017929	PEX26	peroxisome biogenesis factor 26
-1.6129	NM_024320	ATAD4	ATPase family, AAA domain containing 4 (hypothetical protein MGC11242)
-1.61031	NM_000127	EXT1	exostoses (multiple) 1
-1.61031	NM_003491	ARD1	ARD1 homolog, N-acetyltransferase (S. cerevisiae)
-1.61031	NM_006278	ST3GAL4	ST3 beta-galactoside alpha-2,3-sialyltransferase 4
-1.61031	NM_020650	RCN3	reticulocalbin 3, EF-hand calcium binding domain
-1.61031	NM_147777	SNX15	sorting nexin 15
-1.61031	NM_152287	ZFP276	zinc finger protein 276 homolog (mouse)
-1.60772	NM_002804	PSMC3	proteasome (prosome, macropain) 26S subunit, ATPase, 3
-1.60772	NM_016642	SPTBN5	spectrin, beta, non-erythrocytic 5
-1.60772	NM_145260	OSR1	odd-skipped related 1 (Drosophila)
-1.60772	NM_178351	LCE1C	late cornified envelope 1C
-1.60514	NM_003718	CDC2L5	cell division cycle 2-like 5 (cholinesterase-related cell division controller)
-1.60514	NM_014761	KIAA0174	KIAA0174 gene product
-1.60514	NM_015678	NBEA	neurobeachin
-1.60514	NM_198794	MAP4K5	mitogen-activated protein kinase kinase kinase kinase 5
-1.60514	X75311	MVK	mevalonate kinase (mevalonic aciduria)
-1.60256	NM_004598	SPOCK	sparc/osteonectin, cwcv and kazal-like domains proteoglycan (testican)
-1.60256	NM_007169	PEMT	phosphatidylethanolamine N-methyltransferase
-1.60256	NM_133261	GIPC3	PDZ domain protein GIPC3
-1.6	NM_000491	C1QB	complement component 1, q subcomponent, beta polypeptide
-1.6	NM_001001661	ZNF425	zinc finger protein 425
-1.6	NM_001667	ARL2	ADP-ribosylation factor-like 2
-1.6	NM_024736	GSDMDC1	gasdermin domain containing 1
-1.59744	NM_005578	LPP	LIM domain containing preferred translocation partner in lipoma
-1.59744	NM_006458	TRIM3	tripartite motif-containing 3
-1.59744	NM_032526	NT5C1A	5'-nucleotidase, cytosolic IA
-1.5949	NM_002978	SCNN1D	sodium channel, nonvoltage-gated 1, delta
-1.5949	NM_018643	TREM1	triggering receptor expressed on myeloid cells 1
-1.5949	NM_021170	HES4	hairy and enhancer of split 4 (Drosophila)
-1.5949	NM_022740	HIPK2	homeodomain interacting protein kinase 2
-1.5949	NM_024591	CHMP6	chromatin modifying protein 6 (hypothetical protein FLJ11749)
-1.5949	NM_182691	SRPK2	SFRS protein kinase 2
-1.5949	NM_182830	MAMDC1	MAM domain containing 1
-1.59236	NM_013407	DHPS	deoxyhypusine synthase
-1.59236	NM_053016	PALM2	paralemmin 2
-1.58983	NM_000911	OPRD1	opioid receptor, delta 1
-1.58983	NM_006638	RPP40	ribonuclease P 40kDa subunit
-1.58983	NM_052924	RHPN1	rhophilin, Rho GTPase binding protein 1
-1.58983	NM_152296	ATP1A3	ATPase, Na+/K+ transporting, alpha 3 polypeptide
-1.5873	NM_003978	PSTPIP1	proline-serine-threonine phosphatase interacting protein 1
-1.5873	NM_006925	SFRS5	splicing factor, arginine/serine-rich 5
-1.5873	NM_012403	ANP32C	acidic (leucine-rich) nuclear phosphoprotein 32 family, member C
-1.5873	NM_052876	BTBD14B	BTB (POZ) domain containing 14B
-1.58479	NM_000527	LDLR	low density lipoprotein receptor (familial hypercholesterolemia)
-1.58479	NM_000915	OXT	oxytocin, prepro- (neurophysin I)
-1.58479	NM_002068	GNA15	guanine nucleotide binding protein (G protein), alpha 15 (Gq class)
-1.58479	NM_002412	MGMT	O-6-methylguanine-DNA methyltransferase
-1.58479	NM_005027	PIK3R2	phosphoinositide-3-kinase, regulatory subunit 2 (p85 beta)
-1.58479	NM_005030	PLK1	polo-like kinase 1 (Drosophila)
-1.58228	NM_000504	F10	coagulation factor X
-1.58228	NM_003330	TXNRD1	thioredoxin reductase 1
-1.58228	NM_018950	HLA-F	major histocompatibility complex, class I, F
-1.58228	NM_031442	TM4SF10	transmembrane 4 superfamily member 10
-1.58228	NM_145203	CSNK1A1L	casein kinase 1, alpha 1-like
-1.58228	NM_176782	C1orf179	chromosome 1 open reading frame 179
-1.57978	NM_006274	CCL19	chemokine (C-C motif) ligand 19
-1.57978	NM_006726	LRBA	LPS-responsive vesicle trafficking, beach and anchor containing
-1.57978	NM_014262	LEPREL2	leprecan-like 2
-1.57978	NM_014914	CENTG2	centaurin, gamma 2
-1.57978	NM_024294	C6orf106	chromosome 6 open reading frame 106
-1.57978	NM_181482	C18orf1	chromosome 18 open reading frame 1
-1.57729	NM_000876	IGF2R	insulin-like growth factor 2 receptor
-1.57729	NM_002886	RAP2B	RAP2B, member of RAS oncogene family
-1.57729	NM_021631	FKSG2	apoptosis inhibitor
-1.57729	NM_032595	PPP1R9B	protein phosphatase 1, regulatory subunit 9B, spinophilin
-1.57729	NM_145230	ATP6V0E2	ATPase, H+ transporting V0 subunit e2
-1.5748	NM_000174	GP9	glycoprotein IX (platelet)
-1.5748	NM_001087	AAMP	angio-associated, migratory cell protein
-1.5748	NM_001898	CST1	cystatin SN
-1.5748	NM_005469	PTE1	peroxisomal acyl-CoA thioesterase
-1.5748	NM_015250	BICD2	bicaudal D homolog 2 (Drosophila)
-1.5748	NM_020421	ADCK1	aarF domain containing kinase 1
-1.57233	NM_001013845	CXorf40B	chromosome X open reading frame 40B
-1.57233	NM_015425	POLR1A	polymerase (RNA) I polypeptide A, 194kDa
-1.57233	NM_030801	MAGED4	melanoma antigen family D, 4
-1.57233	NM_080676	C20orf133	chromosome 20 open reading frame 133
-1.56986	NM_001008491	SEPT2	septin 2
-1.56986	NM_005218	DEFB1	defensin, beta 1
-1.56986	NM_014595	NT5C	5', 3'-nucleotidase, cytosolic
-1.56986	NM_014972	TCF25	transcription factor 25 (basic helix-loop-helix) (hypothetical protein )KIAA1049 protein
-1.56986	NM_031921	ATAD3B	ATPase family, AAA domain containing 3B
-1.5674	NM_001912	CTSL	cathepsin L
-1.5674	NM_007051	FAF1	Fas (TNFRSF6) associated factor 1
-1.56495	NM_002471	MYH6	myosin, heavy polypeptide 6, cardiac muscle, alpha (cardiomyopathy, hypertrophic 1)
-1.56495	NM_017900	AKIP	aurora-A kinase interacting protein
-1.56495	NM_138384	GTP	GTP_binding protein
-1.56495	NM_207111	TRIAD3	TRIAD3 protein
-1.5625	NM_000375	UROS	uroporphyrinogen III synthase (congenital erythropoietic porphyria)
-1.5625	NM_001627	ALCAM	activated leukocyte cell adhesion molecule
-1.5625	NM_002754	MAPK13	mitogen-activated protein kinase 13
-1.5625	NM_003680	YARS	tyrosyl-tRNA synthetase
-1.5625	NM_003765	STX10	syntaxin 10
-1.5625	NM_005345	HSPA1A	heat shock 70kDa protein 1A
-1.5625	NM_006819	STIP1	stress-induced-phosphoprotein 1 (Hsp70/Hsp90-organizing protein)
-1.5625	NM_006848	DIPA	hepatitis delta antigen-interacting protein A
-1.5625	NM_031938	BCDO2	beta-carotene dioxygenase 2
-1.5625	NM_033036	GAL3ST3	galactose-3-O-sulfotransferase 3
-1.5625	NM_145234	CHRDL1	chordin-like 1
-1.56006	NM_012407	PRKCABP	protein kinase C, alpha binding protein
-1.56006	NM_032789	PARP10	poly (ADP-ribose) polymerase family, member 10
-1.56006	NM_138465	GLI4	GLI-Kruppel family member GLI4
-1.56006	XM_371078	LOC388419	similar to Galectin-3 binding protein precursor (Lectin galactoside-binding soluble 3 binding protein) (Mac-2 binding protein) (Mac-2 BP) (MAC2BP) (Tumor-associated antigen 90K)
-1.55763	BC022779	AKT2	v-akt murine thymoma viral oncogene homolog 2
-1.55763	NM_002959	SORT1	sortilin 1
-1.55763	NM_004813	PEX16	peroxisomal biogenesis factor 16
-1.55763	NM_016440	VRK3	vaccinia related kinase 3
-1.55763	NM_020761	raptor	raptor
-1.55521	NM_002224	ITPR3	inositol 1,4,5-triphosphate receptor, type 3
-1.55521	NM_014931	SAPS1	SAPS domain family, member 1 (hypothetical protein KIAA1115)
-1.5528	NM_002319	LRCH4	leucine-rich repeats and calponin homology (CH) domain containing 4
-1.5528	NM_004759	MAPKAPK2	mitogen-activated protein kinase-activated protein kinase 2
-1.5528	NM_005892	FMNL1	formin-like 1
-1.5528	NM_080475	SERPINB11	serine (or cysteine) proteinase inhibitor, clade B (ovalbumin), member 11
-1.5528	NM_181671	PITPNC1	phosphatidylinositol transfer protein, cytoplasmic 1
-1.55039	NM_004767	GPR37L1	G-protein coupled receptor 37 like 1
-1.55039	NM_009587	LGALS9	lectin, galactoside-binding, soluble, 9 (galectin 9)
-1.55039	NM_014550	CARD10	caspase recruitment domain family, member 10
-1.55039	NM_021808	GALNT9	UDP-N-acetyl-alpha-D-galactosamine:polypeptide N-acetylgalactosaminyltransferase 9 (GalNAc-T9)
-1.55039	NM_033131	WNT3A	wingless-type MMTV integration site family, member 3A
-1.54799	BC022076	LOC255783	hypothetical protein LOC255783
-1.54799	NM_000932	PLCB3	phospholipase C, beta 3 (phosphatidylinositol-specific)
-1.54799	NM_013270	TSP50	testes-specific protease 50
-1.54799	NM_016379	VCX3A	variable charge, X-linked 3A
-1.5456	NM_032206	NOD27	nucleotide-binding oligomerization domains 27
-1.5456	XM_370652	DNCH2	dynein, cytoplasmic, heavy polypeptide 2
-1.54321	NM_024671	ZNF768	zinc finger protein 768 (hypothetical protein FLJ23436)
-1.54321	NM_173624	FLJ40504	hypothetical protein FLJ40504
-1.54321	NM_173728	ARHGEF15	Rho guanine nucleotide exchange factor (GEF) 15
-1.54083	NM_000298	PKLR	pyruvate kinase, liver and RBC
-1.54083	NM_012205	HAAO	3-hydroxyanthranilate 3,4-dioxygenase
-1.53846	CR936662	ZNF284	zinc finger protein 284
-1.53846	NM_000970	RPL6	ribosomal protein L6
-1.53846	NM_002227	JAK1	Janus kinase 1 (a protein tyrosine kinase)
-1.53846	NM_017510	TMED9	transmembrane emp24 protein transport domain containing 9
-1.53846	NM_018188	ATAD3A	ATPase family, AAA domain containing 3A
-1.53846	NM_024817	THSD4	thrombospondin, type I, domain containing 4 (hypothetical protein FLJ13710)
-1.53846	NM_134421	HPCAL1	hippocalcin-like 1
-1.53846	NM_206943	LTBP1	latent transforming growth factor beta binding protein 1
-1.53846	NM_213649	SFXN4	sideroflexin 4
-1.5361	NM_001607	ACAA1	acetyl-Coenzyme A acyltransferase 1 (peroxisomal 3-oxoacyl-Coenzyme A thiolase)
-1.5361	NM_002881	RALB	v-ral simian leukemia viral oncogene homolog B (ras related; GTP binding protein)
-1.5361	NM_003213	TEAD4	TEA domain family member 4
-1.5361	NM_015627	ARH	LDL receptor adaptor protein
-1.5361	NM_021939	FKBP10	FK506 binding protein 10, 65 kDa
-1.53374	NM_001277	CHKA	choline kinase alpha
-1.53374	NM_002150	HPD	4-hydroxyphenylpyruvate dioxygenase
-1.53374	NM_002650	PIK4CA	phosphatidylinositol 4-kinase, catalytic, alpha polypeptide
-1.53139	NM_004315	ASAH1	N-acylsphingosine amidohydrolase (acid ceramidase) 1
-1.53139	NM_012219	MRAS	muscle RAS oncogene homolog
-1.53139	NM_018228	C14orf115	chromosome 14 open reading frame 115
-1.53139	NM_019082	DDX56	DEAD (Asp-Glu-Ala-Asp) box polypeptide 56
-1.53139	NM_024108	TRAPPC6A	trafficking protein particle complex 6A (hypothetical protein MGC2650)
-1.52905	NM_001013	RPS9	ribosomal protein S9
-1.52905	NM_001022	RPS19	ribosomal protein S19
-1.52905	NM_003598	TEAD2	TEA domain family member 2
-1.52905	NM_004283	RAB3D	RAB3D, member RAS oncogene family
-1.52905	NM_032042	C5orf21	chromosome 5 open reading frame 21
-1.52905	NM_080738	EDARADD	EDAR-associated death domain
-1.52905	NM_152772	TCP11L2	t-complex 11 (mouse) like 2 (hypothetical protein MGC40368)
-1.52905	NM_178864	NXF	HLH-PAS transcription factor NXF
-1.52672	NM_031482	APG10L	APG10 autophagy 10-like (S. cerevisiae)
-1.52672	NM_138575	PGAM5	phosphoglycerate mutase family member 5
-1.52672	NM_175744	RHOC	ras homolog gene family, member C
-1.52439	NM_002130	HMGCS1	3-hydroxy-3-methylglutaryl-Coenzyme A synthase 1 (soluble)
-1.52439	NM_004838	HOMER3	homer homolog 3 (Drosophila)
-1.52439	NM_005781	TNK2	tyrosine kinase, non-receptor, 2
-1.52439	NM_012404	ANP32D	acidic (leucine-rich) nuclear phosphoprotein 32 family, member D
-1.52439	NM_019892	INPP5E	inositol polyphosphate-5-phosphatase, 72 kDa
-1.52439	NM_031940	BLP1	BBP-like protein 1
-1.52207	AB014541	AATK	apoptosis-associated tyrosine kinase
-1.52207	NM_005809	PRDX2	peroxiredoxin 2
-1.52207	NM_006374	STK25	serine/threonine kinase 25 (STE20 homolog, yeast)
-1.52207	NM_012111	AHSA1	AHA1, activator of heat shock 90kDa protein ATPase homolog 1 (yeast)
-1.52207	NM_014405	CACNG4	calcium channel, voltage-dependent, gamma subunit 4
-1.52207	NM_022717	U1SNRNPBP	U11/U12 snRNP 35K
-1.51976	NM_001417	EIF4B	eukaryotic translation initiation factor 4B
-1.51976	NM_006114	TOMM40	translocase of outer mitochondrial membrane 40 homolog (yeast)
-1.51976	NM_007278	GABARAP	GABA(A) receptor-associated protein
-1.51745	NM_002143	HPCA	hippocalcin
-1.51745	NM_005299	GPR31	G protein-coupled receptor 31
-1.51745	NM_153356	TBC1D21	TBC1 domain family, member 21
-1.51515	NM_001735	C5	complement component 5
-1.51515	NM_004161	RAB1A	RAB1A, member RAS oncogene family
-1.51515	NM_012425	RSU1	Ras suppressor protein 1
-1.51515	NM_015584	POLDIP2	polymerase (DNA-directed), delta interacting protein 2
-1.51286	AK026608	DCAKD	dephospho-CoA kinase domain containing (hypothetical protein FLJ22955)
-1.51286	NM_000110	DPYD	dihydropyrimidine dehydrogenase
-1.51286	NM_003752	EIF3S8	eukaryotic translation initiation factor 3, subunit 8, 110kDa
-1.51286	NM_012203	GRHPR	glyoxylate reductase/hydroxypyruvate reductase
-1.51286	NM_014850	SRGAP3	SLIT-ROBO Rho GTPase activating protein 3
-1.51286	NM_133499	SYN1	synapsin I
-1.51286	NM_213651	SLC25A24	solute carrier family 25 (mitochondrial carrier; phosphate carrier), member 24
-1.51057	BC044246	KIAA1913	KIAA1913
-1.51057	NM_012479	YWHAG	tyrosine 3-monooxygenase/tryptophan 5-monooxygenase activation protein, gamma polypeptide
-1.51057	NM_024710	ISOC2	isochorismatase domain containing 2
-1.5083	NM_016004	IFT52	intraflagellar transport 52 homolog (Chlamydomonas)
-1.5083	NM_032910	C21orf119	chromosome 21 open reading frame 119
-1.5083	NM_133263	PPARGC1B	peroxisome proliferative activated receptor, gamma, coactivator 1, beta
-1.5083	NM_145904	HMGA1	high mobility group AT-hook 1
-1.5083	NM_153813	ZFPM1	zinc finger protein, multitype 1
-1.50602	NM_000759	CSF3	colony stimulating factor 3 (granulocyte)
-1.50602	NM_005628	SLC1A5	solute carrier family 1 (neutral amino acid transporter), member 5
-1.50602	NM_006169	NNMT	nicotinamide N-methyltransferase
-1.50602	NM_013362	ZNF225	zinc finger protein 225
-1.50602	NM_014498	GOLPH4	golgi phosphoprotein 4
-1.50602	NM_024963	FBXL18	F-box and leucine-rich repeat protein 18
-1.50602	NM_173832	ZFP41	zinc finger protein 41 homolog (mouse) (hypothetical protein FLJ38705)
-1.50376	AF132970	THAP4	THAP domain containing 4
-1.50376	NM_005764	MAP17	membrane-associated protein 17
-1.50376	NM_006339	HMG20B	high-mobility group 20B
-1.50376	NM_014288	ITGB3BP	integrin beta 3 binding protein (beta3-endonexin)
-1.50376	NM_152484	ZNF569	zinc finger protein 569
-1.5015	NM_001585	MPPED1	metallophosphoesterase domain containing 1
-1.5015	NM_001845	COL4A1	collagen, type IV, alpha 1
-1.5015	NM_002085	GPX4	glutathione peroxidase 4 (phospholipid hydroperoxidase)
-1.5015	NM_003754	EIF3S5	eukaryotic translation initiation factor 3, subunit 5 epsilon, 47kDa
-1.5015	NM_018099	MLSTD1	male sterility domain containing 1
-1.5015	NM_178568	RTN4RL1	reticulon 4 receptor-like 1
-1.49925	NM_006351	TIMM44	translocase of inner mitochondrial membrane 44 homolog (yeast)
-1.49925	NM_175613	CNTN4	contactin 4
