# Supplementary material for: Global gene expression analysis of early response to chemotherapy treatment in ovarian cancer spheroids
Source: BMC Genomics. 2008 Feb 26;9:99. doi: 10.1186/1471-2164-9-99 (PMC2279123; doi:10.1186/1471-2164-9-99)
Supplement: Additional file 2 — Supplemental Table 2. Networks with significant score, commonly affected following cisplatin, topotecan and paclitaxel treatments in OC spheroids [file 1471-2164-9-99-S2.xls]

## Sheet: Supplemental Table 2
Networks with significant score, commonly affected following cisplatin, topotecan and paclitaxel treatments in OC spheroids
©2000-2006 Ingenuity Systems, Inc. All rights reserved.
id	genes	score	focus genes	top functions
1	ARL2, ARL6IP, ATAD2, BUB1 (includes EG:699), CDKN1A, CEP55, CTH, DEAF1, DTL, EIF5A, FHIT, HES6, HIST1H1B, HNRPA2B1, HOXA10, ING5, KIAA0101, KIF23, KIF2C, NUSAP1, PBK, PKMYT1, PLK1, PRC1, PSAP, RACGAP1, SORT1, SPDEF, TBCD, TUBB3, TUBB2A, UBE2S, UBE2T, UHRF1, VGLL4	43	35	Cell Cycle, Cellular Movement, Cancer
2	BIRC3, BRE, CASP3, CASP7, CEBPE, CSF3, CTSD, DLC1, DNM2, EDA, EIF4B, EIF4G1, EMD, ENO1, FADD, FANCA, GPX4, GRK1, IGF2R, IL17RA, KNTC2, LAMA5, LMNA, MAD1L1, PLSCR1, PRKCE, PTMA, RHO, SNCG, SPBC25, SPTAN1, TNFRSF6B, TRIM63, TXNL5, ZWINT (includes EG:11130)	43	35	Cell Death, Connective Tissue Disorders, Cellular Growth and Proliferation
3	ADCY2, AHR, ALCAM, APOE, ASCL2, CASK, CCND1, CDKN2D, COX7A2L, CRYL1, DBP, DKK1, DLG1, DLL4, F11R, FZD1, FZD4, GMNN, KLF5, LDLR, LDLRAP1, LRPAP1, MCM10, MDFI (includes EG:4188), MRAS, PER2, PLXNB2, PPP2CB, PPP2R4, SET, SMARCB1, SMARCD2, SNX17 (includes EG:9784), WNT1, WNT3A	43	35	Gene Expression, Lipid Metabolism, Small Molecule Biochemistry
4	AKT2, BRCA1, BRCA2, C5, CA5A, CD151, DDB2, DDIT4, GNB2L1, HMG20B, IFI35, ITGB1, ITGB1BP2, JAK1, LRCH4, NMI, NOV, NRAS, NTN1, PERP (includes EG:64065), PIK4CA, PITPNM1, PPP1R2, PPP1R9B, PTPN11, PTPRM, SERPINH1, SH2D1A (includes EG:4068), SLAMF1, SLC7A8, SNAI2, TMED9, TNFAIP2 (includes EG:7127), XRCC6, YWHAB	43	35	Cell Death, Cancer, Cell Cycle
5	ACAA1, ACOT8, B2M, CTSL2, DHCR24, GADD45B, HIPK2, HLA-A, HLA-B, HLA-E, HLA-F, HMGA1, IL22RA2, INSR, MGLL, MVK, MYBBP1A, NALP12, PCNA, PFDN6, PIK3R2, PKLR, POLDIP2, PPARA, PPARGC1B, PSMB8, PTPRG, RFX1, RFXAP, RRM1, SFRS5, SNX15, SURF6, TOMM40, TUB	43	35	Nutritional Disease, Cancer, Lipid Metabolism
6	ANP32A, ANP32B, APAF1, BIRC1, CD55, COMMD1, COMMD4, CRADD, EFNA3, ELAVL1, EPHA2, HIPK2, HPCA, IFIT1, IFNA14, IL18BP, IRF5, KRT6E, MAPK12, MAPK13, PBEF1, PLSCR1, PPBP, RIPK1, SCNN1D, SET, SLC12A6, STARD8, TFPI2, TNF, TP73L, TRIAD3, VEGF, ZNF211, ZNF443	13	18	Cell Death, Cancer, Neurological Disease
7	ADCY5, ATF4, CCL19, CCL21, CCL25, CD38, CD33 (includes EG:945), CR1, CXCR3, CYBA, CYLN2, CYP11A1, GCH1, GNAS (includes EG:2778), HSPA1A, IFNG, IL18BP, IL18R1, IL1F7, LARGE, LCK, LGALS9, MATK, NOX1, NUP98, NUP107, NUP133, NUP160, SLAMF1, ST18, TBX21, TPR, TRIM21, WDR48, ZFPM1	12	17	Molecular Transport, RNA Trafficking, Cell Morphology
8	AMBP, ARD1A, CD244, CITED4, ENO1, FOS, FRK, GP9, GRAP, HIF1A, HMMR, IRS1, ITIH1, ITIH2, ITIH3, ITIH4, ITIH5, LAT, LEPR, MAP4K5, MAPK1, MAPK12, MBP, NIPSNAP1, NMB, NRG4, PDC, PTPRA (includes EG:5786), PTPRH, PTPRJ, PYGM, RAPTOR, RETNLB (includes EG:84666), SHB, SNCG	12	17	Cellular Growth and Proliferation, Cellular Movement, Cancer
9	ADAMTS13, AKAP8L, ANXA5, APOE, ATG7, ATG10, ATG12, BICD2, CAMK1G, CREB1, CYP11A1, DNM2, EXOSC6, EXOSC8, F2, FOSL2, GABARAP, HERPUD1, LSM7, LSM8, MAP1LC3A, MYH13, NHLH2, OPRK1, OPRM1, PCSK1, PDHA2, PDYN, PKP4, POMC, PSEN1, RAB6A, TIP39 (includes EG:113091), TRH, YIF1A	12	17	Carbohydrate Metabolism, Molecular Transport, Small Molecule Biochemistry
10	AVPR2, CALML3, CALML5, CDC42EP5, CFL2, CRHR1, EDG3, EDG5, ELL2, EXOC4, GNAQ, GRPR, HEYL, IGSF4 (includes EG:23705), IL22, ITPR3, MAPK1, MYH6, NMB, NMBR, NPPA, OXT, OXTR, PLA2G5, PLCB3, RGS3, RGS13, SEPT2, SEPT6, SEPT7, SEPT9, SEPT5 (includes EG:5413), SIM1, SOX10, ZDHHC14	12	17	Cell Signaling, Carbohydrate Metabolism, Small Molecule Biochemistry
11	AATK, ASAH1, B4GALT2, BTG3, CD40LG, CDKN2A, CEBPA, CHI3L1, CHUK, COL15A1, CSF2, CYCS, ERBB2, EXT1, GBP3, GPR109B, IFNG, IL4, IL6, IL10, IL1B, LEP, MAP4K4, NNMT, NRTN, OAS3, PARP1, PEMT, SMPD1, TGFB1, TNF, TPD52L2, TREM1, TXN2, WNT10A	10	16	Cellular Development, Hematological System Development and Function, Immune and Lymphatic System Development and Function
12	ANXA2, ATAD3A, ATAD3B, BAX, BCL2A1, CDCA7, CKS2 (includes EG:1164), CYCS, E2F4, EMP1, IGF2BP1, JRK, MFAP1, MYC, MYCN, NFKB2, NFYA, NFYC, NUCB1, PARP1, PARP10, PIN4, PPIA, PRDM1, PRDX1, PRDX2, PTTG1, REL, RPL6, RPS9, RPS19, SNRPN, TNFSF13B, TNRC6A, UBE2C	10	16	Cell Death, Hematological Disease, Immunological Disease
13	AHSA1, CTBP2, DNAJB1, DNAJB5, EEF1E1, ELK3, FUBP1, HIPK2, HK2, HSPA1L, HSPA9B (includes EG:3313), HSPH1, MDM2 (includes EG:246362), MED31, NFE2L2, NUT2, PLAC8, PSMC3, PSMD1, PSMD5, PSMD7, PSMD9, PSMD12, RALY, RPA3, S100A2, SLC19A2, SNCB, STIP1, TCN2, TFAP2C, TP53, TRIM54, TXNRD1, UBE2I	10	16	Cellular Function and Maintenance, Gene Expression, Drug Metabolism
14	CREBBP, DAPK3, DUSP8, ETV1, EWSR1, GNA15, GPX4, HIPK2, HMGCS1, IER2, IL4, IL16, IL1RL1, IRS2, JDP2, LSP1, MAPK8, MAPKAPK2, MAT2A, MGMT, NFIC, NIBP, OMP, POLG, PPP1R12A, PPP1R12B, PPP4C, PRKAG1, PRSS15, RELA, RNF128, SERPINB3, TNFSF15, TPSD1, TRIB3	10	16	Gene Expression, Cellular Movement, Hematological System Development and Function
15	CARD10, CFB, CHKA, COL17A1, COMMD10, CSH2, DDX5, ELA2A, FOSL2, GATA3, GJB2, HRAS, HSD17B1, IKBKG, KISS1, KLF5, LCN2, LGALS7, LTB, LTBP1, MALT1, MMP9, MT3, MUC2, NEDD8, NFKB1, RAG1, RAG2, RP2, SAA, SAA2, SDHA, TAL2, TGFA, UBE2M	10	16	Dermatological Diseases and Conditions, Cellular Growth and Proliferation, Cellular Development
16	AKR1C1, ARID3A, ASCC1, ASCC2, ASCC3, ATP1A3, BCL6, BTBD14B, C1QL1, CABIN1, CALM2, CHTF18, DCC1, DERPC, E2F1, FGF2, FGFR3, GPC1, MEF2D, MIP, MSH2, NCOA6, NR4A1, PCNA, PRMT1, RFC2, RFC3, RFC4, RFC5, RXRG, SAFB, THRB, TNFSF13, TRIP4, TRIP13	10	16	Gene Expression, Developmental Disorder, Genetic Disorder
17	ABCC9, AK1, BCLAF1, CLDN2, DDEF1, DDR1, ESR1, GDA, GH1, GRHPR, GRIN2B, HEXIM1, HMG1L5, INADL (includes EG:10207), MED6, MED25, MMP2, NDRG1, NUDT14, NUT2, ODF2, PPARBP, PTMA, S100G, SPOCK1, TCOF1 (includes EG:6949), TFAP2C, TFPI2, THBS2, TP53, TXNRD1, UBE2D3, UBE3A, UBXD1, YBX2	10	16	Organ Development, Cancer, Cellular Growth and Proliferation
18	ACP5, ALOX5, ALOX5AP, BMP1, BTG1, CD34, CMA1, COL8A1, CTSK, CTSL, CYC1, ECE1, ELN, FABP5, FKBP10, GLYCAM1, GOLGA2, ITPR2, KITLG (includes EG:4254), KPNA2, LDLR, MGC17330, NAT6, PDZK1IP1, PLSCR1, PODXL, PODXL2, RAB1A, RSU1, SELP, SKI, STK25, TGFB1, TRPC1, TYR	9	15	Cellular Movement, Hematological System Development and Function, Immune Response
19	ABI1, AFP, ANGPT1, ARF1, ARF6, ARHGEF2, ATBF1 (includes EG:463), CDC42EP1, CRK, DGKG, DOCK1, EGF, ELMO1, IQSEC1, KSR1, LBX1, LHX2 (includes EG:9355), MAP2K2, NANOG, NCK2, NKX2-8, OPRD1, PHLDA2, PIP5K1C, POU5F1, PSD, PSTPIP1, PTPN12, RAC1, RALA, RALB, SOX2, STMN1, VAV2, WAS	9	15	Cell Morphology, Cellular Development, Cellular Assembly and Organization
20	ABCC4, ADM, AKR1C3, AURKA, AURKAIP1, BBC3, BCL2, BCL6, BDNF, BMF, CCNB2, CCNC, CDC20, CDKN2B, CTDSPL, DUSP1, FOXM1, GLTSCR2, GMDS (includes EG:2762), ILK, ITPR3, LGALS3, MAD2L1, MBD3 (includes EG:53615), MRPL12, MXD4, NDRG1, POLD2, POLD3, POLDIP3, PPP1CA, PTEN, SRPK2, TIMP2, TP53BP2	9	15	Cancer, Cell Death, Reproductive System Disease
21	ACTN4, ADRB1, ANKRD32, ARHGDIB, ARHGEF15, CAV3, CTNNB1, CXXC4, DHH, DVL2, ECT2, GNE, GPR6, GRM4, HSPA1A, IFITM1, IHH, KLK2, MAGI1, MPHOSPH6, PARN, PKN2, PRKCZ, PTCH, PTPRF, RHOA, RHPN1, ROPN1, SDCBP, SERPINA5, SLC1A5, SMARCA4, SNX9, SOX4, THY1	9	15	Cell Signaling, Embryonic Development, Organismal Development
22	ADAM12, AKT2, B4GALNT2, BTK, CHMP6, CHMP4A, CHMP4B, CHMP4C, CORO2A, DIO1, GMFG, GPS2, GTF2I, GTF2IRD1, HDAC3, KLF6, MLLT1, MYOD1, NP, PDCD6IP, RAP2B, RASGRP3, SPTBN5, SRC, TBL1XR1, TKT, TNK2, TNNI2, TRPC3, TRPC4, TRPC5, TRPC6, USP18, VWF, WWOX	9	15	Cell Signaling, Vitamin and Mineral Metabolism, Molecular Transport
23	ALAS1, ALS2CR2, AVIL, C11ORF17, CD247, CLDN18, DDIT3, GLS2, HOXC11, ITGB3BP, MAPK12, MAPK13, MKNK2, NKTR, PKIG, POP1, POP4, POP7, PRKACA, PTK9L, PTPN3 (includes EG:5774), RAB10, RAB3D, RIMS1, RPP14, RPP21, RPP30, RPP38, RPP40, SLC5A5, SNF1LK, SNTA1, STK11, STMN1, TITF1	9	15	Embryonic Development, Tissue Development, Nervous System Development and Function
24	ARAF, BAIAP2, C19ORF2, CKAP2 (includes EG:26586), CPS1, CROCC, EWSR1, GTF2F2, INPP5E, KLC3, LRPPRC, P4HB, PCTK2, POLR1A, POLR1B, POLR1C, POLR1D, POLR2A, POLR2B, POLR2C, POLR2D, POLR2E, POLR2F, POLR2G, POLR2H (includes EG:5437), POLR2I, POLR2J, POLR2K, POLR2L, PRMT1, SRGAP3, TIMM44, WASF1, WASF2, YWHAG	8	14	Gene Expression, Amino Acid Metabolism, Post-Translational Modification
25	AEBP2, BLM, CDC20, CDCA5, CDKN2A, CENPK, DCK, DHX9, DHX30, DONSON, E2F2, E2F3, E2F6, EED, EZH2, FBL, FBXO5, HIST3, HIST1H1A, HMGA2, MCM8, NCL, NPM1, PABPC4, PDGFA, PEX16, PEX19, RBBP4, RBBP7, RMI1, RPS6KA2, SIRT1, SUZ12, TMEPAI, YY1	8	14	Cell Cycle, Cellular Development, Connective Tissue Development and Function
26	AURKB, AURKC, CDK2, CDK2AP1, CENPA, CKS1B, COL4A1, E2F4, EDAR, EDARADD, IER5, INCENP, KAP, KRAS, MAP3K5 (PREDICTED), MS4A3, POLA, POLA2, PRIM1, PRIM2A, PRKCSH, RBM4, RHOC, SLC3A2, SPAG7, SSX2IP, TEAD2, TEAD4, TNFRSF17, TNFRSF13B, TNNC1, TNNT2, TRAF2, TTK, VGLL1	8	14	Viral Function, Cancer, Hematological Disease
27	ACCN1, ACCN2, ALAD, ALDH1A7, ATAD4, CCL1, CDH3, CHST4, CXCL13, DNAI2, DPYD, DYNC1I2, DYNC1LI1, DYNC1LI2, DYNC2H1, DYNLL1, DYNLRB1, DYNLRB2, DYNLT1, ERBB2, HNRPAB, IL1A, MUC4, NNMT, PICK1, PTGES, SEC61A1, SQLE, ST3GAL4, TCTE3, TNF, TNNT3, TSC22D1, ULBP1, ULBP2	8	14	Cellular Function and Maintenance, Lipid Metabolism, Small Molecule Biochemistry
28	CNTN4, COPS3, COPS5, COPS6, COPS8, COPS7A, CRYAA, CRYBB2, DXYS155E, EIF3S1, EIF3S3, EIF3S4, EIF3S5, EIF3S6, EIF3S7, EIF3S8, EIF3S9, EIF3S10, EIF3S2 (includes EG:8668), EP300, FBXL18, GPS1, ITM2C, KBTBD8, KIAA1524, KLF13 (includes EG:51621), MAF, MSRA, NFYB, NFYC, PAX6, PSMC6, SENP1, TAX1BP3, YBX1 (includes EG:4904)	8	14	Protein Synthesis, Tissue Development, Visual System Development and Function
29	AGTR1, AHNAK, AMELX, ARL4C, CACNB1, CACNB2, CAMP, CEBPA, CMA1, CPB2, CUL1, CYP3A4, DDIT3, EEF1A2, EGFR, FBXO18, FCGR1A, GAL, GRM5, H1FX, HOMER3, IL6, LPP, MMP20, NTS (includes EG:4922), OIP5, PTGER1, PTP4A3, SCGB1A1, SERPINA3, SKP1A, SOAT1, TNXB, UCP1, WEE1	8	14	Cancer, Immunological Disease, Cell Cycle
30	ACOX1, ALOX5, BZRAP1, C1QA, C1QB, C1QC, CAMP, CD69, DBI, DHPS, ETFDH, FUS, HNF4A, HPD, IL3, IL8, IL1R2, IL8RA, IL8RB, IMPDH2, ITGAX, KSR2, LPA, MAP3K8, NCF1, OSR1, PPBP, PRG2 (includes EG:5553), PRKCE, RPS14, SCYE1, ST13, TUBGCP2, WNK1, WNK2	8	14	Immune Response, Free Radical Scavenging, Molecular Transport
31	ACTR2, ACTR3, ANXA6, ARPC2, ARPC3, ARPC4, ARPC5, ARPC1A, ARPC1B, BDNF, CAMK1, CAMK2D, CORO1A, CSPG3, DRD2, DRD4, GCK, GNAO1, IPF1, KCNJ3, KCNJ5, KCNJ6, KCNJ9, MARCKS, MARS (includes EG:4141), NKX2-2, NTRK2, PCCB, PPIB, PRL, RGS4, SLC2A2, SYN1, TNR, TRH	8	14	Cellular Assembly and Organization, Carbohydrate Metabolism, Small Molecule Biochemistry
32	AMPH, ANXA1, CD151, CDK5, CENTG2, CLDN5, CLU, CTSG, DNM1, DUSP9 (includes EG:1852), EPN1, EPS15, F3, F10, F2RL1, GUCY1A3, GUCY1B3, HSF1, ITGB2, MAPK10, MICB, NDEL1, PAX3, PCSK2, PMCH, REPS2, RET, SCG5, SELL, SPRR2C, SYMPK, TFPI2, TJP2, VCAM1, YARS	7	13	Cellular Assembly and Organization, Cellular Function and Maintenance, Cellular Movement
33	ABCA1, BID, CAPN1, CAPN2, CAPN3, CAPN5, CAPN6, CAPN7, CAPN8, CAPN9, CAPN10, CAPN11, CAPNS1, CASP7, CASP8, CAST (includes EG:831), CHCHD7, CST1, CTSC, FADD, FAF1, FLOT1, GSN, IL13, IL24, MAOA, MLPH, MYO5A, MYO5B, MYO5C, NOL3, NR3C2, PDCD8, RAB27A, TRIM3	7	13	Protein Degradation, Genetic Disorder, Immunological Disease
34	ADH5, ALDOA, CITED2, CKB, DPP7, EEF1D, EEF1G, HMGA1, HOXB8, K-ALPHA-1, LGALS1, MYCN, ND1, ND2, ND3, ND4, ND5, ND6, ND4L, NDUFS1, NDUFS3, NDUFS4, NDUFS5, NDUFS6, NDUFS8, NDUFS2 (includes EG:4720), NDUFV2, RPS2, SP1, TAGLN, TNFRSF10B, TUBB, TUFM, XRN1, ZBTB7A	7	13	Energy Production, Molecular Transport, Genetic Disorder
