# Supplementary material for: Global gene expression analysis of early response to chemotherapy treatment in ovarian cancer spheroids
Source: BMC Genomics. 2008 Feb 26;9:99. doi: 10.1186/1471-2164-9-99 (PMC2279123; doi:10.1186/1471-2164-9-99)
Supplement: Additional file 3 — Supplemental Table 3. List of differentially expressed genes (≥1.5-fold) in cisplatin-treated OC spheroids [file 1471-2164-9-99-S3.xls]

## Sheet: Feuil1
List of differentially expressed genes (≥ 1.5-fold) in cisplatin-treated OC spheroids
A. Upregulated genes
Normalized Data	Genbank	Synonyms	Common
3.265	NM_080668	CDCA5	cell division cycle associated 5
3.23	NM_024629	MLF1IP	MLF1 interacting protein
3.121	NM_016448	RAMP	RA-regulated nuclear matrix-associated protein
3.098	NM_001005414	ZWINT	ZW10 interactor
3.025	NM_014736	KIAA0101	KIAA0101
2.933	NM_007295	BRCA1	breast cancer 1, early onset
2.815	NM_024680	E2F8	E2F transcription factor 8 (hypothetical protein FLJ23311)
2.759	NM_182687	PKMYT1	protein kinase, membrane associated tyrosine/threonine 1
2.66	NM_013282	UHRF1	ubiquitin-like, containing PHD and RING finger domains, 1
2.566	NM_003236	TGFA	transforming growth factor, alpha
2.457	NM_018492	PBK	PDZ binding kinase
2.438	NM_016359	NUSAP1	nucleolar and spindle associated protein 1
2.428	NM_014109	ATAD2	ATPase family, AAA domain containing 2
2.379	NM_020675	Spc25	kinetochore protein Spc25
2.341	NM_014176	HSPC150	HSPC150 protein similar to ubiquitin-conjugating enzyme
2.3	NM_024945	C9orf76	chromosome 9 open reading frame 76
2.267	NM_002592	PCNA	proliferating cell nuclear antigen
2.251	NM_001071	TYMS	thymidylate synthetase
2.173	NM_198797	PTGES	prostaglandin E synthase
2.099	NM_003504	CDC45L	CDC45 cell division cycle 45-like (S. cerevisiae)
2.063	NM_022145	FKSG14	leucine zipper protein FKSG14
2.046	NM_003311	PHLDA2	pleckstrin homology-like domain, family A, member 2
2.028	NM_004237	TRIP13	thyroid hormone receptor interactor 13
2.001	NM_032117	MND1	meiotic nuclear divisions 1 homolog (S. cerevisiae)
1.987	NM_024094	DCC1	defective in sister chromatid cohesion homolog 1 (S. cerevisiae)
1.984	NM_013277	RACGAP1	Rac GTPase activating protein 1
1.975	NM_002689	POLA2	polymerase (DNA directed), alpha 2 (70kD subunit)
1.972	NM_016115	ASB3	ankyrin repeat and SOCS box-containing 3
1.97	NM_015895	GMNN	geminin, DNA replication inhibitor
1.967	NM_015190	DNAJC9	DnaJ (Hsp40) homolog, subfamily C, member 9
1.962	NM_001786	CDC2	cell division cycle 2, G1 to S and G2 to M
1.944	NM_012081	ELL2	elongation factor, RNA polymerase II, 2
1.928	NM_022346	HCAP-G	chromosome condensation protein G
1.923	NM_020951	ZNF529	zinc finger protein 529
1.911	NM_170735	BDNF	brain-derived neurotrophic factor
1.887	NM_001033	RRM1	ribonucleotide reductase M1 polypeptide
1.885	NM_001333	CTSL2	cathepsin L2
1.882	NM_182751	MCM10	MCM10 minichromosome maintenance deficient 10 (S. cerevisiae)
1.879	NM_145647	WDR67	WD repeat domain 67
1.834	NM_000947	PRIM2A	primase, polypeptide 2A, 58kDa
1.824	NM_000389	CDKN1A	cyclin-dependent kinase inhibitor 1A (p21, Cip1)
1.824	NM_203401	STMN1	stathmin 1/oncoprotein 18
1.823	NM_000788	DCK	deoxycytidine kinase
1.822	NM_021111	RECK	reversion-inducing-cysteine-rich protein with kazal motifs
1.818	NM_006596	POLQ	polymerase (DNA directed), theta
1.814	NM_015355	SUZ12	suppressor of zeste 12 homolog (Drosophila)
1.813	NM_017858	TIPIN	timeless-interacting protein
1.812	NM_005815	ZNF443	zinc finger protein 443
1.809	NM_145294	WDR90	WD repeat domain 90
1.808	NM_152522	ARL6IP6	ADP-ribosylation-like factor 6 interacting protein 6
1.807	NM_182976	ZNF326	zinc finger protein 326
1.804	NM_003258	TK1	thymidine kinase 1, soluble
1.802	NM_017768	LRRC40	leucine rich repeat containing 40 (hypothetical protein FLJ20331)
1.799	NM_000946	PRIM1	primase, polypeptide 1, 49kDa
1.797	NM_025246	TMEM22	transmembrane protein 22
1.796	NM_024037	C1orf135	chromosome 1 open reading frame 135
1.794	NM_006460	HIS1	HMBA-inducible
1.788	NM_006915	RP2	retinitis pigmentosa 2 (X-linked recessive)
1.785	NM_002135	NR4A1	nuclear receptor subfamily 4, group A, member 1
1.782	NM_030772	GJA10	gap junction protein, alpha 10, 59kDa
1.781	NM_004789	LHX2	LIM homeobox 2
1.779	NM_001423	EMP1	epithelial membrane protein 1
1.775	NM_000251	MSH2	mutS homolog 2, colon cancer, nonpolyposis type 1 (E. coli)
1.77	NM_006608	PHTF1	putative homeodomain transcription factor 1
1.769	NM_006479	RAD51AP1	RAD51 associated protein 1
1.769	AK002085	LOC144438	hypothetical protein LOC144438
1.761	NM_003368	USP1	ubiquitin specific protease 1
1.753	NM_001800	CDKN2D	cyclin-dependent kinase inhibitor 2D (p19, inhibits CDK4)
1.75	NM_012145	DTYMK	deoxythymidylate kinase (thymidylate kinase)
1.738	NM_018204	CKAP2	cytoskeleton associated protein 2
1.738	NM_006806	BTG3	BTG family, member 3
1.73	NM_152284	Shax3	Snf7 homologue associated with Alix 3
1.727	NM_015235	CSTF2T	cleavage stimulation factor, 3' pre-RNA, subunit 2, 64kDa, tau variant
1.725	AK000318	MTB	more than blood homolog
1.724	NM_020401	NUP107	nucleoporin 107kDa
1.722	NM_021105	PLSCR1	phospholipid scramblase 1
1.719	NM_032290	ANKRD32	ankyrin repeat domain 32
1.717	NM_001034	RRM2	ribonucleotide reductase M2 polypeptide
1.713	NM_153231	ZNF550	zinc finger protein 550
1.711	NM_004456	EZH2	enhancer of zeste homolog 2 (Drosophila)
1.702	NM_057178	RFFL	fring
1.685	NM_032846	RAB2B	RAB2B, member RAS oncogene family
1.682	NM_002816	PSMD12	proteasome (prosome, macropain) 26S subunit, non-ATPase, 12
1.68	NM_014999	RAB21	RAB21, member RAS oncogene family
1.674	NM_030755	TXNDC	thioredoxin domain containing
1.669	NM_020127	TUFT1	tuftelin 1
1.669	NM_003037	SLAMF1	signaling lymphocytic activation molecule family member 1
1.667	NM_007086	WDHD1	WD repeat and HMG-box DNA binding protein 1
1.662	NM_003425	ZNF45	zinc finger protein 45
1.66	XM_374765	C10orf18	chromosome 10 open reading frame 18
1.659	NM_053001	OSR2	odd-skipped related 2 (Drosophila)
1.656	NM_004526	MCM2	MCM2 minichromosome maintenance deficient 2, mitotin (S. cerevisiae)
1.654	NM_152308	C16orf75	chromosome 16 open reading frame 75
1.651	NM_198855	ZNF211	zinc finger protein 211
1.649	NM_002388	MCM3	MCM3 minichromosome maintenance deficient 3 (S. cerevisiae)
1.641	NM_024918	DSN1	DSN1, MIND kinetochore complex component, homolog (S. cerevisiae)
1.64	NM_006358	SLC25A17	solute carrier family 25 (mitochondrial carrier; peroxisomal membrane protein, 34kDa), member 17
1.635	NM_003824	FADD	Fas (TNFRSF6)-associated via death domain
1.63	NM_004346	CASP3	caspase 3, apoptosis-related cysteine protease
1.629	NM_013403	STRN4	striatin, calmodulin binding protein 4
1.628	NM_017850	C1orf109	chromosome 1 open reading frame 109
1.625	NM_003686	EXO1	exonuclease 1
1.618	AL832398	C3orf38	chromosome 3 open reading frame 38
1.617	NM_004049	BCL2A1	BCL2-related protein A1
1.616	NM_018248	NEIL3	nei endonuclease VIII-like 3 (E. coli)
1.616	NM_020685	C3orf14	chromosome 3 open reading frame 14
1.614	NM_024039	MIS12	MIS12 homolog (yeast)
1.613	NM_022121	PERP	PERP, TP53 apoptosis effector
1.612	NM_015358	MORC3	MORC family CW-type zinc finger 3
1.611	NM_017779	DEPDC1	DEP domain containing 1
1.608	NM_017734	PALMD	palmdelphin
1.607	NM_005147	DNAJA3	DnaJ (Hsp40) homolog, subfamily A, member 3
1.607	NM_013256	ZNF180	zinc finger protein 180 (HHZ168)
1.605	NM_002522	NPTX1	neuronal pentraxin I
1.605	NM_032876	JUB	jub, ajuba homolog (Xenopus laevis)
1.604	NM_016575	NT5DC3	T5'-nucleotidase domain containing 3
1.597	NM_004577	PSPH	phosphoserine phosphatase
1.595	NM_018140	CEP72	centrosomal protein 72 kDa
1.594	NM_005914	MCM4	MCM4 minichromosome maintenance deficient 4 (S. cerevisiae)
1.594	NM_019042	PUS7	pseudouridylate synthase 7 homolog (S. cerevisiae) (hypothetical protein FLJ20485)
1.591	NM_018063	HELLS	helicase, lymphoid-specific
1.591	NM_199051	FAM5C	family with sequence similarity 5, member C
1.588	NM_006358	SLC25A17	solute carrier family 25 (mitochondrial carrier; peroxisomal membrane protein, 34kDa), member 17
1.588	AK023399	CC2D1A	coiled-coil and C2 domain containing 1A
1.587	NM_014278	HSPA4L	heat shock 70kDa protein 4-like
1.587	NM_016080	C17orf25	chromosome 17 open reading frame 25
1.587	NM_024899	CEP76	centrosomal protein 76kDa
1.585	NM_005625	SDCBP	syndecan binding protein (syntenin)
1.584	NM_181708	LOC144233	hypothetical protein LOC144233
1.584	NM_018092	NETO2	neuropilin (NRP) and tolloid (TLL)-like 2
1.58	NM_018410	DKFZp762E1312	hypothetical protein DKFZp762E1312
1.58	NM_022770	GINS3	GINS complex subunit 3 (Psf3 homolog) (hypothetical protein FLJ13912)
1.579	NM_024063	SPATA5L1	spermatogenesis associated 5-like 1
1.576	NM_000688	ALAS1	aminolevulinate, delta-, synthase 1
1.576	NM_000723	CACNB1	calcium channel, voltage-dependent, beta 1 subunit
1.573	NM_000700	ANXA1	annexin A1
1.572	NM_005441	CHAF1B	chromatin assembly factor 1, subunit B (p60)
1.57	NM_014554	SENP1	SUMO1/sentrin specific protease 1
1.569	NM_014305	TGDS	TDP-glucose 4,6-dehydratase
1.569	NM_144570	C16orf34	chromosome 16 open reading frame 34
1.565	NM_024834	C10orf119	chromosome 10 open reading frame 119
1.559	NM_006818	AF1Q	ALL1-fused gene from chromosome 1q
1.557	NM_001755	CBFB	core-binding factor, beta subunit
1.557	NM_017515	SLC35F2	solute carrier family 35, member F2
1.556	NM_014791	MELK	maternal embryonic leucine zipper kinase
1.555	NM_003772	JRKL	jerky homolog-like (mouse)
1.555	NM_183013	CREM	cAMP responsive element modulator
1.554	NM_152991	EED	embryonic ectoderm development
1.55	NM_019591	ZNF26	zinc finger protein 26 (KOX 20)
1.547	NM_177453	PAQR3	progestin and adipoQ receptor family member III
1.544	NM_018132	CENPQ	centromere protein Q
1.544	NM_020184	CNNM4	cyclin M4
1.541	NM_020657	ZNF304	zinc finger protein 304
1.541	NM_022494	ZDHHC6	zinc finger, DHHC domain containing 6
1.54	NM_017443	POLE3	polymerase (DNA directed), epsilon 3 (p17 subunit)
1.539	AB053306	ALS2	amyotrophic lateral sclerosis 2 (juvenile)
1.535	NM_012266	DNAJB5	DnaJ (Hsp40) homolog, subfamily B, member 5
1.527	NM_000408	GPD2	glycerol-3-phosphate dehydrogenase 2 (mitochondrial)
1.527	NM_016472	C14orf129	chromosome 14 open reading frame 129
1.526	NM_022451	NOC3L	nucleolar complex associated 3 homolog (S. cerevisiae)
1.525	NM_014642	IQCB1	IQ motif containing B1
1.523	NM_006996	SLC19A2	solute carrier family 19 (thiamine transporter), member 2
1.52	NM_003276	TMPO	thymopoietin
1.513	NM_005782	THOC4	THO complex 4
1.512	NM_001379	DNMT1	DNA (cytosine-5-)-methyltransferase 1
1.505	NM_024805	C18orf22	chromosome 18 open reading frame 22
1.504	NM_153689	FLJ38973	hypothetical protein FLJ38973
1.501	NM_003336	UBE2A	ubiquitin-conjugating enzyme E2A (RAD6 homolog)
1.5	NM_019105	TNXB	tenascin XB
1.5	AK024487	ZNF598	zinc finger protein 598
1.5	NM_002721	PPP6C	protein phosphatase 6, catalytic subunit
1.5	NM_004762	PSCD1	pleckstrin homology, Sec7 and coiled-coil domains 1(cytohesin 1)
1.5	NM_005586	MDFI	MyoD family inhibitor
1.5	NM_024725	CCDC82	coiled-coil domain containing 82 (hypothetical protein FLJ23518)
1.5	NM_000416	IFNGR1	interferon gamma receptor 1
1.5	NM_017998	C9orf40	chromosome 9 open reading frame 40
1.5	NM_020932	MAGEE1	melanoma antigen family E, 1
1.5	NM_014366	GNL3	guanine nucleotide binding protein-like 3 (nucleolar)
1.5	NM_033339	CASP7	caspase 7, apoptosis-related cysteine protease
1.5	NM_013438	UBQLN1	ubiquilin 1
1.5	NM_002715	PPP2CA	protein phosphatase 2 (formerly 2A), catalytic subunit, alpha isoform
1.5	BC068999	RRN3	RRN3 RNA polymerase I transcription factor homolog (yeast)
1.5	NM_032139	ANKRD27	ankyrin repeat domain 27 (VPS9 domain)
1.5	NM_194283	DNAJA5	DnaJ homology subfamily A member 5
1.5	NM_024638	QTRTD1	queuine tRNA-ribosyltransferase domain containing 1
1.5	NM_031445	MGC4268	hypothetical protein MGC4268
1.5	NM_025215	PUS1	pseudouridylate synthase 1
1.5	NM_030780	MFTC	mitochondrial folate transporter/carrier
1.5	AF161533	HSPC048	HSPC048 protein
1.5	NM_020456	C13orf1	chromosome 13 open reading frame 1
1.5	NM_020384	CLDN2	claudin 2
1.5	NM_005902	SMAD3	SMAD, mothers against DPP homolog 3 (Drosophila)
1.5	NM_144600	C16orf63	chromosome 16 open reading frame 63
1.5	AK055693	ZBTB38	zinc finger and BTB domain containing 38 (hypothetical protein FLJ35036)
1.5	NM_181861	APAF1	apoptotic protease activating factor
1.5	NM_019000	FLJ20152	hypothetical protein FLJ20152
1.5	NM_144710	SEPT10	septin 10
1.5	NM_170695	TGIF	TGFB-induced factor (TALE family homeobox)
1.5	NM_000304	PMP22	peripheral myelin protein 22
1.5	NM_018478	C20orf35	chromosome 20 open reading frame 35
1.5	NM_004588	SCN2B	sodium channel, voltage-gated, type II, beta
1.5	NM_005729	PPIF	peptidylprolyl isomerase F (cyclophilin F)
1.5	NM_175922	MGC35308	hypothetical protein MGC35308
1.5	NM_152329	PPIL5	peptidylprolyl isomerase (cyclophilin)-like 5
1.5	NM_005551	KLK2	kallikrein 2, prostatic
B. Downregulated genes
Normalized Data	Genbank	Synonyms	Common
-4.25532	NM_016246	DHRS10	dehydrogenase/reductase (SDR family) member 10
-3.96825	X66610	ENO1B	enolase alpha, lung-specific
-3.62319	NM_002216	ITIH2	inter-alpha (globulin) inhibitor H2
-3.59712	AF355799	DEFQ1	defensin, theta 1
-3.52113	NM_181755	HSD11B1	hydroxysteroid (11-beta) dehydrogenase 1
-3.38983	NM_014869	IQSEC1	IQ motif and Sec7 domain 1
-3.367	NM_001002295	GATA3	GATA binding protein 3
-3.367	NM_000034	ALDOA	aldolase A, fructose-bisphosphate
-3.3557	NM_018645	HES6	hairy and enhancer of split 6 (Drosophila)
-3.3557	NM_002116	HLA-A	major histocompatibility complex, class I, A
-3.34448	NM_005516	HLA-E	major histocompatibility complex, class I, E
-3.14465	NM_006613	GRAP	GRB2-related adaptor protein
-3.11526	NM_020552	TCL6	T-cell leukemia/lymphoma 6
-3.10559	NM_002918	RFX1	regulatory factor X, 1 (influences HLA class II expression)
-3.06748	NM_001004697	OR2T5	olfactory receptor, family 2, subfamily T, member 5
-3.0581	NM_006454	MXD4	MAX dimerization protein 4
-3.02115	NM_016612	MSCP	mitochondrial solute carrier protein
-2.95858	NM_005609	PYGM	phosphorylase, glycogen; muscle (McArdle syndrome, glycogen storage disease type V)
-2.88184	NM_014501	UBE2S	ubiquitin-conjugating enzyme E2S
-2.849	NM_017708	FAM83E	family with sequence similarity 83, member E (hypothetical protein FLJ20200)
-2.83286	S75463	TUFM	Tu translation elongation factor, mitochondrial
-2.74725	NM_033260	FOXQ1	forkhead box Q1
-2.73224	NM_020546	ADCY2	adenylate cyclase 2 (brain)
-2.73224	NM_031294	LRRC48	leucine rich repeat containing 48 (hypothetical protein DKFZp586M1120)
-2.73224	NM_144999	LRRC45	leucine rich repeat containing 45 (hypothetical protein MGC20806)
-2.71739	NM_004558	NRTN	neurturin
-2.68097	XM_032278	SIPA1L3	signal-induced proliferation-associated 1 like 3
-2.65957	NM_002012	FHIT	fragile histidine triad gene
-2.65957	NM_031466	NIBP	NIK and IKK{beta} binding protein
-2.6455	NM_174983	C19orf28	chromosome 19 open reading frame 28
-2.63852	NM_014067	LRP16	LRP16 protein
-2.63158	NM_013333	EPN1	epsin 1
-2.63158	NM_000841	GRM4	glutamate receptor, metabotropic 4
-2.60417	NM_005844	HCG9	HLA complex group 9
-2.59067	NM_024083	ASPSCR1	alveolar soft part sarcoma chromosome region, candidate 1
-2.58398	NM_005954	MT3	metallothionein 3 (growth inhibitory factor (neurotrophic))
-2.57732	NM_002949	MRPL12	mitochondrial ribosomal protein L12
-2.57069	NM_032882	PNMA6A	paraneoplastic antigen like 6A
-2.53807	NM_003739	AKR1C3	aldo-keto reductase family 1, member C3 (3-alpha hydroxysteroid dehydrogenase, type II)
-2.53807	NM_002778	PSAP	prosaposin (variant Gaucher disease and variant metachromatic leukodystrophy)
-2.51889	NM_006757	TNNT3	troponin T3, skeletal, fast
-2.51256	NM_000101	CYBA	cytochrome b-245, alpha polypeptide
-2.50627	NM_012452	TNFRSF13B	tumor necrosis factor receptor superfamily, member 13B
-2.46914	NM_001004699	OR2Z1	olfactory receptor, family 2, subfamily Z, member 1
-2.43902	NM_001805	CEBPE	CCAAT/enhancer binding protein (C/EBP), epsilon
-2.42718	NM_032809	C9orf54	chromosome 9 open reading frame 54
-2.42718	NM_021134	MRPL23	mitochondrial ribosomal protein L23
-2.40385	NM_017854	TMEM160	transmembrane protein 160 (hypothetical protein FLJ20512)
-2.39808	NM_183357	ADCY5	adenylate cyclase 5
-2.39234	NM_032546	TRIM54	tripartite motif-containing 54
-2.38663	NM_032549	IMMP2L	IMP2 inner mitochondrial membrane protease-like (S. cerevisiae)
-2.38095	NM_006753	SURF6	surfeit 6
-2.36967	NM_000781	CYP11A1	cytochrome P450, family 11, subfamily A, polypeptide 1
-2.34192	NM_018482	DDEF1	development and differentiation enhancing factor 1
-2.30415	NM_005170	ASCL2	achaete-scute complex-like 2 (Drosophila)
-2.29358	NM_177533	NUDT14	nudix (nucleoside diphosphate linked moiety X)-type motif 14
-2.29358	NM_198216	SNRPB	small nuclear ribonucleoprotein polypeptides B and B1
-2.28833	NM_016732	RALY	RNA binding protein (autoantigenic, hnRNP-associated with lethal yellow)
-2.28833	NM_000364	TNNT2	troponin T2, cardiac
-2.28311	NM_001397	ECE1	endothelin converting enzyme 1
-2.28311	NM_178518	TMEM102	transmembrane protein 102 (hypothetical protein FLJ36878)
-2.28311	NM_004890	SPAG7	sperm associated antigen 7
-2.2779	NM_001428	ENO1	enolase 1, (alpha)
-2.27273	NM_001011724	LOC144983	heterogeneous nuclear ribonucleoprotein A1-like
-2.26757	NM_013986	EWSR1	Ewing sarcoma breakpoint region 1
-2.26757	NM_178562	TSPAN33	tetraspanin 33 (hypothetical protein MGC50844)
-2.25734	NM_005735	ACTR1B	ARP1 actin-related protein 1 homolog B, centractin beta (yeast)
-2.25225	NM_004737	LARGE	like-glycosyltransferase
-2.24719	NM_052970	HSPA12B	heat shock 70kD protein 12B
-2.24719	NM_001171	ABCC6	ATP-binding cassette, sub-family C (CFTR/MRP), member 6
-2.24215	NM_012278	ITGB1BP2	integrin beta 1 binding protein (melusin) 2
-2.23714	NM_024767	DLC1	deleted in liver cancer 1
-2.23214	NM_015974	CRYL1	crystallin, lambda 1
-2.22222	NM_173086	KRT6E	keratin 6E
-2.22222	NM_018951	HOXA10	homeo box A10
-2.20264	NM_023068	SN	sialoadhesin
-2.19298	NM_005803	FLOT1	flotillin 1
-2.18818	NM_000536	RAG2	recombination activating gene 2
-2.18341	NM_005993	TBCD	tubulin-specific chaperone d
-2.17391	NM_003802	MYH13	myosin, heavy polypeptide 13, skeletal muscle
-2.1692	NM_019612	IRGC	interferon inducible GTPase 5
-2.1692	NM_001958	EEF1A2	eukaryotic translation elongation factor 1 alpha 2
-2.1645	NM_000532	PCCB	propionyl Coenzyme A carboxylase, beta polypeptide
-2.1645	NM_003969	UBE2M	ubiquitin-conjugating enzyme E2M (UBC12 homolog, yeast)
-2.15983	NM_024016	HOXB8	homeo box B8
-2.15983	NM_005629	SLC6A8	solute carrier family 6 (neurotransmitter transporter, creatine), member 8
-2.15983	NM_203462	PP784	PP784 protein
-2.15054	NM_173799	VSIG9	V-set and immunoglobulin domain containing 9 (hypothetical protein FLJ39873)
-2.14592	NM_139250	CTAG1A	cancer/testis antigen 1A
-2.14592	NM_032024	C10orf11	chromosome 10 open reading frame 11
-2.14133	NM_002695	POLR2E	polymerase (RNA) II (DNA directed) polypeptide E, 25kDa
-2.13675	NM_022091	ASCC3	activating signal cointegrator 1 complex subunit 3 (dJ467N11.1 protein)
-2.13675	NM_207354	LOC338692	hypothetical protein LOC338692
-2.1322	NM_001280	CIRBP	cold inducible RNA binding protein
-2.12314	NM_178001	PPP2R4	protein phosphatase 2A, regulatory subunit B' (PR 53)
-2.11864	D12686	EIF4G1	eukaryotic translation initiation factor 4 gamma, 1
-2.11864	NM_017828	COMMD4	COMM domain containing 4
-2.11416	NM_005514	HLA-B	major histocompatibility complex, class I, B
-2.1097	NM_173598	KSR2	kinase suppressor of ras 2
-2.10526	NM_017422	CALML5	calmodulin-like 5
-2.10084	NM_003748	ALDH4A1	aldehyde dehydrogenase 4 family, member A1
-2.10084	NM_000918	P4HB	procollagen-proline, 2-oxoglutarate 4-dioxygenase (proline 4-hydroxylase), beta polypeptide (protein disulfide isomerase; thyroid hormone binding protein p55)
-2.10084	NM_032482	DOT1L	DOT1-like, histone H3 methyltransferase (S. cerevisiae)
-2.08768	NM_001823	CKB	creatine kinase, brain
-2.079	NM_152243	CDC42EP1	CDC42 effector protein (Rho GTPase binding) 1
-2.079	NM_019886	CHST7	carbohydrate (N-acetylglucosamine 6-O) sulfotransferase 7
-2.07469	NM_024031	PRR14	proline rich 14 (hypothetical protein MGC3121)
-2.06612	NM_015926	TEX264	testis expressed sequence 264
-2.06186	NM_032304	HAGHL	hydroxyacylglutathione hydrolase-like
-2.05761	NM_054113	CIB3	calcium and integrin binding family member 3
-2.05761	NM_018950	HLA-F	major histocompatibility complex, class I, F
-2.05339	NM_006187	OAS3	2'-5'-oligoadenylate synthetase 3, 100kDa
-2.05339	NM_001003938	HBM	hemoglobin mu chain
-2.04918	NM_199360	TPD52L2	tumor protein D52-like 2
-2.04918	NM_058219	EXOSC6	exosome component 6
-2.04918	NM_175887	LOC222171	hypothetical protein LOC222171
-2.04499	NM_019074	DLL4	delta-like 4 (Drosophila)
-2.03666	NM_021807	SEC8L1	SEC8-like 1 (S. cerevisiae)
-2.03252	NM_178448	C9orf140	chromosome 9 open reading frame 140
-2.0284	NM_000174	GP9	glycoprotein IX (platelet)
-2.0284	NM_014739	BCLAF1	BCL2-associated transcription factor 1
-2.0284	NM_014675	CROCC	ciliary rootlet coiled-coil, rootletin
-2.0284	NM_007074	CORO1A	coronin, actin binding protein, 1A
-2.0202	NM_153437	ODF2	outer dense fiber of sperm tails 2
-2.0202	NM_152898	FERD3L	Fer3-like (Drosophila)
-2.01613	NM_145806	ZNF511	zinc finger protein 511
-2	NM_020227	PRDM9	PR domain containing 9
-2	NM_014339	IL17R	interleukin 17 receptor
-2	NM_002845	PTPRM	protein tyrosine phosphatase, receptor type, M
-1.99203	NM_015705	RUTBC3	RUN and TBC1 domain containing 3
-1.98807	NM_006189	OMP	olfactory marker protein
-1.98807	NM_032130	C12orf25	chromosome 12 open reading frame 25
-1.97628	NM_019058	DDIT4	DNA-damage-inducible transcript 4
-1.97628	NM_144994	ANKRD23	ankyrin repeat domain 23
-1.97239	NM_005934	MLLT1	myeloid/lymphoid or mixed-lineage leukemia (trithorax homolog, Drosophila); translocated to, 1
-1.96464	NM_023036	DNAI2	dynein, axonemal, intermediate polypeptide 2
-1.96078	NM_003282	TNNI2	troponin I, skeletal, fast
-1.96078	NM_147777	SNX15	sorting nexin 15
-1.94932	NM_014744	TBC1D5	TBC1 domain family, member 5
-1.94932	NM_001064	TKT	transketolase (Wernicke-Korsakoff syndrome)
-1.94553	NM_030926	ITM2C	integral membrane protein 2C
-1.93798	NM_013443	ST6GALNAC6	ST6 (alpha-N-acetyl-neuraminyl-2,3-beta-galactosyl-1,3)-N-acetylgalactosaminide alpha-2,6-sialyltransferase 6
-1.93798	NM_004192	ASMTL	acetylserotonin O-methyltransferase-like
-1.93798	NM_020901	KIAA1542	CTD-binding SR-like protein rA9
-1.93798	NM_021247	PRM3	protamine 3
-1.93424	NM_002779	PSD	pleckstrin and Sec7 domain containing
-1.9305	NM_000942	PPIB	peptidylprolyl isomerase B (cyclophilin B)
-1.92678	NM_006291	TNFAIP2	tumor necrosis factor, alpha-induced protein 2
-1.92678	NM_153443	KIR3DL3	killer cell immunoglobulin-like receptor, three domains, long cytoplasmic tail, 3
-1.92678	AK026312	FLJ22659	hypothetical protein FLJ22659
-1.92308	NM_006816	LMAN2	lectin, mannose-binding 2
-1.91939	NM_005617	RPS14	ribosomal protein S14
-1.91571	NM_001005360	DNM2	dynamin 2
-1.91571	NM_022917	NOL6	nucleolar protein family 6 (RNA-associated)
-1.91205	NM_080611	DUSP15	dual specificity phosphatase-like 15
-1.9084	NM_005560	LAMA5	laminin, alpha 5
-1.90476	NM_030973	MED25	mediator of RNA polymerase II transcription, subunit 25 homolog (yeast)
-1.89753	NM_138412	RDH13	retinol dehydrogenase 13 (all-trans and 9-cis)
-1.8797	NM_001348	DAPK3	death-associated protein kinase 3
-1.8797	NM_004453	ETFDH	electron-transferring-flavoprotein dehydrogenase
-1.8797	NM_178226	FBXW5	F-box and WD-40 domain protein 5
-1.87266	NM_004922	SEC24C	SEC24 related gene family, member C (S. cerevisiae)
-1.87266	NM_013336	SEC61A1	Sec61 alpha 1 subunit (S. cerevisiae)
-1.86567	NM_018694	ARL6IP4	ADP-ribosylation-like factor 6 interacting protein 4
-1.8622	AF049893	IPF1	insulin promoter factor 1, homeodomain transcription factor
-1.85874	NM_003505	FZD1	frizzled homolog 1 (Drosophila)
-1.85874	NM_152333	SLC25A29	solute carrier family 25, member 29
-1.85185	NM_016564	CEND1	Cell cycle exit and neuronal differentiation 1 (BM88 antigen)
-1.85185	NM_003388	CYLN2	cytoplasmic linker 2
-1.85185	NM_031466	NIBP	NIK and IKK{beta} binding protein
-1.85185	NM_018964	SLC37A1	solute carrier family 37 (glycerol-3-phosphate transporter), member 1
-1.84843	NM_005336	HDLBP	high density lipoprotein binding protein (vigilin)
-1.84502	NM_152670	C2orf51	chromosome 2 open reading frame 51 (hypothetical protein FLJ25369)
-1.84162	NM_032311	POLDIP3	polymerase (DNA-directed), delta interacting protein 3
-1.84162	NM_001739	CA5A	carbonic anhydrase VA, mitochondrial
-1.83824	NM_199235	COLEC11	collectin sub-family member 11
-1.82815	NM_153265	EML3	echinoderm microtubule associated protein like 3 (hypothetical protein FLJ35827)
-1.82815	NM_001281	CKAP1	cytoskeleton associated protein 1
-1.82482	NM_014387	LAT	linker for activation of T cells
-1.81818	NM_006184	NUCB1	nucleobindin 1
-1.81818	NM_001500	GMDS	GDP-mannose 4,6-dehydratase
-1.81818	NM_002068	GNA15	guanine nucleotide binding protein (G protein), alpha 15 (Gq class)
-1.81159	NM_152504	C20orf196	chromosome 20 open reading frame 196
-1.81159	NM_003731	SSNA1	Sjogren's syndrome nuclear autoantigen 1
-1.8018	NM_024591	FLJ11749	hypothetical protein FLJ11749
-1.79856	NM_001469	G22P1	thyroid autoantigen 70kDa (Ku antigen)
-1.79856	NM_032329	ING5	inhibitor of growth family, member 5
-1.79856	NM_006428	MRPL28	mitochondrial ribosomal protein L28
-1.79856	NM_176782	C1orf179	Chromosome 1 open reading frame 179
-1.79533	NM_006688	C1QL1	complement component 1, q subcomponent-like 1
-1.79533	NM_007169	PEMT	phosphatidylethanolamine N-methyltransferase
-1.79533	NM_138614	DHX30	DEAH (Asp-Glu-Ala-His) box polypeptide 30
-1.78891	NM_022126	LHPP	phospholysine phosphohistidine inorganic pyrophosphate phosphatase
-1.78253	NM_015873	VILL	villin-like
-1.78253	NM_031443	CCM2	cerebral cavernous malformation 2
-1.78253	NM_001909	CTSD	cathepsin D (lysosomal aspartyl protease)
-1.77936	NM_003550	MAD1L1	MAD1 mitotic arrest deficient-like 1 (yeast)
-1.77936	NM_020182	TMEPAI	transmembrane, prostate androgen induced RNA
-1.7762	NM_002978	SCNN1D	sodium channel, nonvoltage-gated 1, delta
-1.77305	NM_019070	DDX49	DEAD (Asp-Glu-Ala-Asp) box polypeptide 49
-1.76678	NM_005321	HIST1H1E	histone 1, H1e
-1.76367	NM_022740	HIPK2	homeodomain interacting protein kinase 2
-1.76367	NM_017882	CLN6	ceroid-lipofuscinosis, neuronal 6, late infantile, variant
-1.76367	NM_002150	HPD	4-hydroxyphenylpyruvate dioxygenase
-1.75747	NM_004470	FKBP2	FK506 binding protein 2, 13kDa
-1.75747	NM_014260	HKE2	HLA class II region expressed gene KE2
-1.75747	AK096324	FLJ39005	hypothetical protein FLJ39005
-1.75439	NM_000298	PKLR	pyruvate kinase, liver and RBC
-1.75439	NM_052880	MGC17330	HGFL gene
-1.75131	NM_000504	F10	coagulation factor X
-1.75131	NM_002952	RPS2	ribosomal protein S2
-1.74825	NM_003780	B4GALT2	UDP-Gal:betaGlcNAc beta 1,4- galactosyltransferase, polypeptide 2
-1.74825	NM_004990	MARS	methionine-tRNA synthetase
-1.7452	NM_000527	LDLR	low density lipoprotein receptor (familial hypercholesterolemia)
-1.7452	NM_032179	CPSF3L	cleavage and polyadenylation specific factor 3-like (hypothetical protein FLJ20542)
-1.74216	NM_002967	SAFB	scaffold attachment factor B
-1.73611	NM_015627	ARH	LDL receptor adaptor protein
-1.73611	NM_004553	NDUFS6	NADH dehydrogenase (ubiquinone) Fe-S protein 6, 13kDa (NADH-coenzyme Q reductase)
-1.7331	NM_014595	NT5C	5', 3'-nucleotidase, cytosolic
-1.7301	NM_003970	MYOM2	myomesin (M-protein) 2, 165kDa
-1.72414	NM_006110	CD2BP2	CD2 antigen (cytoplasmic tail) binding protein 2
-1.72414	NM_032378	EEF1D	eukaryotic translation elongation factor 1 delta (guanine nucleotide exchange protein)
-1.72414	NM_014520	MYBBP1A	MYB binding protein (P160) 1a
-1.72414	NM_004550	NDUFS2	NADH dehydrogenase (ubiquinone) Fe-S protein 2, 49kDa (NADH-coenzyme Q reductase)
-1.72414	NM_080676	C20orf133	chromosome 20 open reading frame 133
-1.72414	NM_025241	UBXD1	UBX domain containing 1
-1.72117	NM_032945	TNFRSF6B	tumor necrosis factor receptor superfamily, member 6b, decoy
-1.71233	NM_152782	SUNC1	Sad1 and UNC84 domain containing 1
-1.7094	NM_032631	HDGF2	hepatoma-derived growth factor-related protein 2
-1.70648	NM_004767	GPR37L1	G-protein coupled receptor 37 like 1
-1.70358	NM_006673	ARID5A	AT rich interactive domain 5A (MRF1-like)
-1.69492	NM_014667	VGLL4	vestigial like 4 (Drosophila)
-1.69205	NM_002886	RAP2B	RAP2B, member of RAS oncogene family
-1.69205	NM_014453	BC-2	putative breast adenocarcinoma marker (32kD)
-1.69205	NM_001006636	GTDC1	glycosyltransferase-like domain containing 1
-1.68634	NM_005135	SLC12A6	solute carrier family 12 (potassium/chloride transporters), member 6
-1.68067	NM_006026	H1FX	H1 histone family, member X
-1.67785	NM_015392	NPDC1	neural proliferation, differentiation and control, 1
-1.67504	NM_024108	TRAPPC6A	trafficking protein particle complex 6A (hypothetical protein MGC2650)
-1.66945	NM_003926	MBD3	methyl-CpG binding domain protein 3
-1.66667	NM_005125	CCS	copper chaperone for superoxide dismutase
-1.66667	NM_018031	WDR6	WD repeat domain 6
-1.66389	NM_139346	BIN1	bridging integrator 1
-1.66113	NM_005598	NHLH1	nescient helix loop helix 1
-1.66113	NM_020421	ADCK1	aarF domain containing kinase 1
-1.66113	NM_016144	COMMD10	COMM domain containing 10
-1.65837	NM_003773	HYAL2	hyaluronoglucosaminidase 2
-1.65837	NM_004838	HOMER3	homer homolog 3 (Drosophila)
-1.65837	NM_000539	RHO	rhodopsin (opsin 2, rod pigment) (retinitis pigmentosa 4, autosomal dominant)
-1.65563	NM_013270	TSP50	testes-specific protease 50
-1.65563	NM_012295	CABIN1	calcineurin binding protein 1
-1.65289	NM_014891	PDAP1	PDGFA associated protein 1
-1.65289	NM_004499	HNRPAB	heterogeneous nuclear ribonucleoprotein A/B
-1.65289	NM_002582	PARN	poly(A)-specific ribonuclease (deadenylation nuclease)
-1.65289	NM_015250	BICD2	bicaudal D homolog 2 (Drosophila)
-1.65017	NM_022772	EPS8L2	EPS8-like 2
-1.65017	NM_005764	MAP17	membrane-associated protein 17
-1.64745	NM_014931	KIAA1115	KIAA1115
-1.64474	NM_004357	CD151	CD151 antigen
-1.64474	NM_015710	GLTSCR2	glioma tumor suppressor candidate region gene 2
-1.64474	NM_153746	ZDHHC14	zinc finger, DHHC domain containing 14
-1.64204	NM_006796	AFG3L2	AFG3 ATPase family gene 3-like 2 (yeast)
-1.63934	NM_002412	MGMT	O-6-methylguanine-DNA methyltransferase
-1.63934	NM_152569	C9orf66	chromosome 9 open reading frame 66
-1.63666	NM_016379	VCX3A	variable charge, X-linked 3A
-1.63666	NM_006562	LBX1	transcription factor similar to D. melanogaster homeodomain protein lady bird late
-1.63399	NM_145080	NSMCE1	non-SMC element 1 homolog (S. cerevisiae)
-1.63132	NM_181805	PKIG	protein kinase (cAMP-dependent, catalytic) inhibitor gamma
-1.63132	NM_003634	NIPSNAP1	nipsnap homolog 1 (C. elegans)
-1.62866	NM_080665	MGC19604	similar to RIKEN cDNA B230118G17 gene
-1.62602	NM_003730	RNASET2	ribonuclease T2
-1.62338	NM_006659	TUBGCP2	tubulin, gamma complex associated protein 2
-1.62338	NM_001636	SLC25A6	solute carrier family 25 (mitochondrial carrier; adenine nucleotide translocator), member 6
-1.62075	NM_015425	POLR1A	polymerase (RNA) I polypeptide A, 194kDa
-1.61812	NM_173476	CCDC78	coiled-coil domain containing 78 (hypothetical protein FLJ34512)
-1.61812	NM_006339	HMG20B	high-mobility group 20B
-1.61812	NM_006295	VARS2	valyl-tRNA synthetase 2
-1.61551	NM_003656	CAMK1	calcium/calmodulin-dependent protein kinase I
-1.61031	AY545560	IMPDH2	IMP (inosine monophosphate) dehydrogenase 2
-1.61031	NM_030801	MAGED4	melanoma antigen family D, 4
-1.60772	NM_001087	AAMP	angio-associated, migratory cell protein
-1.60772	NM_017670	OTUB1	OTU domain, ubiquitin aldehyde binding 1
-1.60256	NM_016109	ANGPTL4	angiopoietin-like 4
-1.6	NM_014272	ADAMTS7	a disintegrin-like and metalloprotease (reprolysin type) with thrombospondin type 1 motif, 7
-1.59744	NM_003534	HIST1H3G	histone 1, H3g
-1.58983	NM_021972	SPHK1	sphingosine kinase 1
-1.58983	M94173	CACNA1B	calcium channel, voltage-dependent, L type, alpha 1B subunit
-1.58479	NM_000660	TGFB1	transforming growth factor, beta 1 (Camurati-Engelmann disease)
-1.58479	NM_002227	JAK1	Janus kinase 1 (a protein tyrosine kinase)
-1.58228	NM_015681	EPPB9	B9 protein
-1.57978	NM_012203	GRHPR	glyoxylate reductase/hydroxypyruvate reductase
-1.5748	NM_000455	STK11	serine/threonine kinase 11 (Peutz-Jeghers syndrome)
-1.56986	NM_006848	DIPA	hepatitis delta antigen-interacting protein A
-1.5625	NM_002475	MLC1SA	myosin light chain 1 slow a
-1.56006	NM_174963	ST3GAL3	ST3 beta-galactoside alpha-2,3-sialyltransferase 3
-1.55763	NM_000858	GUK1	guanylate kinase 1
-1.55763	NM_014017	MAPBPIP	mitogen-activated protein-binding protein-interacting protein
-1.5528	NM_153200	EDF1	endothelial differentiation-related factor 1
-1.5528	NM_138401	FAM125A	family with sequence similarity 125, member A (hypothetical protein BC011840)
-1.55039	NM_017980	LIMS2	LIM and senescent cell antigen-like domains 2
-1.55039	U88244	HLA-G	HLA-G histocompatibility antigen, class I, G
-1.55039	NM_024910	ZNF767	zinc finger family member 767 (hypothetical protein FLJ12700)
-1.54799	NM_025204	TRABD	TraB domain containing (hypothetical protein PP2447)
-1.5456	NM_003598	TEAD2	TEA domain family member 2
-1.54083	NM_020230	PPAN	peter pan homolog (Drosophila)
-1.54083	NM_005430	WNT1	wingless-type MMTV integration site family, member 1
-1.54083	NM_030807	SLC2A11	solute carrier family 2 (facilitated glucose transporter), member 11
-1.54083	NM_020451	SEPN1	selenoprotein N, 1
-1.53374	NM_006412	AGPAT2	1-acylglycerol-3-phosphate O-acyltransferase 2 (lysophosphatidic acid acyltransferase, beta)
-1.53139	NM_003213	TEAD4	TEA domain family member 4
-1.53139	U41420	HLA-C	major histocompatibility complex, class I, C
-1.53139	NM_004710	SYNGR2	synaptogyrin 2
-1.52439	NM_145162	MAP2K5	mitogen-activated protein kinase kinase 5
-1.52439	NM_004759	MAPKAPK2	mitogen-activated protein kinase-activated protein kinase 2
-1.52207	XM_290540	MUC6	mucin 6, gastric
-1.52207	NM_003765	STX10	syntaxin 10
-1.51976	NM_006896	HOXA7	homeo box A7
-1.51745	NM_002744	PRKCZ	protein kinase C, zeta
-1.51515	NM_002826	QSCN6	quiescin Q6
-1.51286	NM_170745	HIST1H2AA	histone 1, H2aa
-1.51057	NM_003599	SUPT3H	suppressor of Ty 3 homolog (S. cerevisiae)
-1.51057	NM_015691	WWC3	WWC family member 3 (KIAA1280 protein)
-1.5083	NM_014288	ITGB3BP	integrin beta 3 binding protein (beta3-endonexin)
-1.5083	NM_016642	SPTBN5	spectrin, beta, non-erythrocytic 5
-1.50602	NM_003635	NDST2	N-deacetylase/N-sulfotransferase (heparan glucosaminyl) 2
-1.50376	NM_007001	SLC35D2	solute carrier family 35, member D2
-1.5015	NM_001013	RPS9	ribosomal protein S9
-1.5015	NM_004317	ASNA1	arsA arsenite transporter, ATP-binding, homolog 1 (bacterial)
-1.5015	NM_172251	MRPL54	mitochondrial ribosomal protein L54
-1.5015	NM_012469	C20orf14	chromosome 20 open reading frame 14
-1.5015	NM_000979	RPL18	ribosomal protein L18
-1.5015	NM_002739	PRKCG	protein kinase C, gamma
-1.5015	NM_001161	NUDT2	nudix (nucleoside diphosphate linked moiety X)-type motif 2
-1.5015	NM_203339	CLU	clusterin (complement lysis inhibitor, SP-40,40, sulfated glycoprotein 2, testosterone-repressed prostate message 2, apolipoprotein J)
-1.5015	NM_002804	PSMC3	proteasome (prosome, macropain) 26S subunit, ATPase, 3
-1.5015	NM_203500	KEAP1	kelch-like ECH-associated protein 1
-1.5015	NM_031213	FAM108A1	family with sequence similarity 108, member A1
-1.5015	NM_000836	GRIN2D	glutamate receptor, ionotropic, N-methyl D-aspartate 2D
-1.5015	NM_024059	C20orf195	chromosome 20 open reading frame 195
-1.5015	NM_152236	GAS2L1	growth arrest-specific 2 like 1
-1.5015	NM_206808	CLYBL	citrate lyase beta like
-1.5015	NM_002085	GPX4	glutathione peroxidase 4 (phospholipid hydroperoxidase)
-1.5015	NM_033178	DUX4	double homeobox, 4
-1.5015	NM_001380	DOCK1	dedicator of cytokinesis 1
-1.5015	NM_001260	CDK8	cyclin-dependent kinase 8
-1.5015	NM_145293	LOC196549	similar to hypothetical protein FLJ20897
-1.5015	NM_006929	SKIV2L	superkiller viralicidic activity 2-like (S. cerevisiae)
-1.5015	NM_025084	FLJ22795	hypothetical protein FLJ22795
-1.5015	NM_174917	LOC197322	hypothetical protein LOC197322
-1.5015	BC070091	CARD9	caspase recruitment domain family, member 9
-1.5015	NM_021630	PDLIM2	PDZ and LIM domain 2 (mystique)
-1.5015	NM_015893	PRLH	prolactin releasing hormone
-1.5015	NM_012398	PIP5K1C	phosphatidylinositol-4-phosphate 5-kinase, type I, gamma
-1.5015	NM_003680	YARS	tyrosyl-tRNA synthetase
-1.5015	NM_021070	LTBP3	latent transforming growth factor beta binding protein 3
-1.5015	NM_002541	OGDH	oxoglutarate (alpha-ketoglutarate) dehydrogenase (lipoamide)
-1.5015	NM_002513	NME3	non-metastatic cells 3, protein expressed in
-1.5015	NM_003536	HIST1H3H	histone 1, H3h
-1.5015	NM_006666	RUVBL2	RuvB-like 2 (E. coli)
-1.5015	NM_002342	LTBR	lymphotoxin beta receptor (TNFR superfamily, member 3)
-1.5015	NM_013442	STOML2	stomatin (EPB72)-like 2
-1.5015	NM_014281	SIAHBP1	fuse-binding protein-interacting repressor
-1.5015	NM_032689	ZNF607	zinc finger protein 607
