# Supplementary material for: Global gene expression analysis of early response to chemotherapy treatment in ovarian cancer spheroids
Source: BMC Genomics. 2008 Feb 26;9:99. doi: 10.1186/1471-2164-9-99 (PMC2279123; doi:10.1186/1471-2164-9-99)
Supplement: Additional file 4 — Supplemental Table 4. Networks with significant score, affected by cisplatin treatment in OC spheroids [file 1471-2164-9-99-S4.xls]

## Sheet: CISn 1.5 fold networks-gene lis
Networks with significant score, affected by cisplatin treatment in OC spheroids
©2000-2006 Ingenuity Systems, Inc. All rights reserved.
id	genes	score	focus genes	top functions
1	BRCA1, CEBPE, CLU, DDIT4, ECE1, EEF1D, ENO1, EPPB9, GATA3, HIPK2, LDLR, LDLRAP1, LTBP3, MAD1L1, MAPKAPK2, MGMT, MSH2, MXD4, PDZK1IP1, PERP (includes EG:64065), PKIG, PLSCR1, PRKCG, PSMC3, PSMD12, RAG2, RHO, SMAD3, SPHK1, STOML2, TGFB1, TGIF, TMEPAI, TNFAIP2 (includes EG:7127), XRCC6	51	35	Cell Cycle, Cancer
2	ATAD2, CDC2, CDKN1A, CHAF1B, DKFZP762E1312, DNMT1, DTL, EXO1, FHIT, HES6, HOXA10, ING5, KIAA0101, MCM2, MCM3, MCM4, MCM10, MYBBP1A, NUSAP1, PBK, PCNA, PIP5K1C, PKMYT1, PSAP, RACGAP1, RRM1, RRM2, RUVBL2, TYMS, UBE2A (includes EG:7319), UBE2S, UBE2T, UHRF1, VGLL4, WDHD1	51	35	DNA Replication, Recombination, and Repair, Cancer
3	APAF1, APIP, AVEN, BCL2A1, BDNF, BIN1, BIRC1, CASP3, CASP7, CSH2, CTSD, DBNL, DEDD, DFFA, DLC1, DNM2, EIF4G1, EIF4G3, FADD, GAS2, GPX4, HCRT, HSH2D, ITGB3BP, LTBR, MAP2K5, PDE4A, PINK1, PRKAA2, PRKCZ, PSAP, SNCG, STK11, TGFA, TNFRSF6B	21	21	Cell Death, Cancer, Hematological Disease
4	BRD2, C19ORF2, CREB1, CYP11A1, EP300, EWSR1, EXOSC6, FUSIP1, GAS2L1, HLA-G, HSPA4L, ITM2C, LSM7, MYH13, MYOD1, NFYB, NUDT2, POLR1A, POLR2A, POLR2E, POLR2F, RRN3, SENP1, SIAHBP1, SUPT3H, TAF1C, TBP, TEAD2, TEAD4, TKT, TNNC1, TNNI2, TNNT2, TRERF1, VGLL1	20	20	Gene Expression, Cell Cycle, Skeletal and Muscular System Development and Function
5	ALAS1, ALPP, ARPC5, CD244, CD2BP2, CTH, CUGBP2, DNAJB5, EDF1, EGR2, EPS8L2, ERG, FOS, GRM4, HDLBP, HLA-B, HOXA9, IL1RL1, JUB, JUN, KEAP1, NFE2L2, NIPSNAP1, NTS (includes EG:57303), PMP22, RPS9, SDCBP, SKIV2L, SNCG, SNRPB, SOS1, USP1, WBP4, WDR90, WT1	18	19	Gene Expression, Organismal Injury and Abnormalities
6	A2M, ADAMTS7, AEBP2, AFF1, ARL6, ARL6IP6, ARL6IP4 (includes EG:51329), BCLAF1, C20ORF172, CBX8 (includes EG:57332), CDCA1, DDEF1, DUSP9 (includes EG:1852), EED, EZH2, F10, GRHPR, HOMER3, IL6, IL8, KNTC2, KSR2, MAPK14, MIS12, MLLT1, NUDT14, PROS1, SPBC24, SPBC25, SUZ12, TCOF1 (includes EG:6949), TFF2, TTK, ZW10, ZWINT (includes EG:11130)	17	18	Cell Cycle, Cell Death, Hematological Disease
7	B4GALT2, CD38, CD69, CD3E, CD8A, CD8B, CTSL2, CYBA, CYBB, DHX30, FBL, FCGR2B, GAB2, GNL3, GRAP, GUSB, HLA-F, ITK, LAT, MTTP, MUC1, NCF1, NRTN, OAS3, P4HB, PEMT, SHB, SLC12A6, SMPD2, ST3GAL3, STMN1, TAP1, TNF, TPD52L2, YARS	15	17	Immunological Disease, Cell Death, Nucleic Acid Metabolism
8	AHR, APAF1, BCL2L11, BLM, BTG3, C10ORF119, CCNB1, CCND3, CCNG1, CDC2, CDCA5, CDKN2A, CENPK, DCK, DHFR, DKK1, DLL4, E2F6, ETS2, ID1, IRF4, IRF5, KRT6E, MDM4, MELK, RAD51AP1, RMI1, RUNX1, TK1, TMPO, TP73L, TWIST1, WNT1, ZNF211, ZNF443	15	17	Cell Death, Cell Cycle, Cancer
9	ALDOA, BCL2, CHTF18, CORO1A, DCC1, DERPC, E2F4, FLJ38973, FN1, GMNN, HOXB8, HTRA1, MRE11A, MSH2, MYCN, NMI, NUCB1, PPIL5, RFC2, RFC3, RFC4, RFC5, RPL18, RPS2, RRM2, SPAG7, TAGLN, TERC (includes EG:7012), TERT, TK1, TNFRSF17, TNFRSF13B, TNFSF13, TUFM, ZFHX1B	14	16	Cell Death, Hematological System Development and Function, Cancer
10	B2M, CD160, CD8A, CDC45L, CEBPA, EEF1A2, GCH1, H1FX, HELLS, HLA-A, HLA-B, HLA-C, HLA-E, HLA-G, INSR, KIR3DL1, KLRC1, LILRB1, LILRB2, NALP12, PFDN6, POLA, POLA2, POLD3, PRIM1, PRIM2A, PTPRH, SMCY, SNX1, SNX2, SNX15, SURF6, TBCD, TUBB2A, ZBTB12	14	16	Viral Function, Cellular Growth and Proliferation, Hematological System Development and Function
11	ALS2, C5, CA5A, CD44, CD55, CD151, CEACAM8, CLDN2, CSF3, CYBB, DOCK1, ELMO1, HOXA7, HYAL2, IGSF8 (includes EG:93185), IL4, ITGB1, ITGB1BP2, LAMA1, LAMA5, LAMB1, LAMC2, LTA, LTB, MMP2, NFKBIE (includes EG:4794), NME3, OMP, PIK4CA, PIP5K1C, PLSCR1, PPP6C, RAC1, SAPS1, SYNGR2	14	16	Cellular Movement, Immune Response, Immune and Lymphatic System Development and Function
12	ARF1, ARF5, ARF6, ARFGEF1, ARFGEF2, CCL20, EPAS1, FKBP2, FLOT1, G6PD, GP9, HNRPAB, IFNGR1, IL13, IL1A, IL8RA, IL8RB, IQSEC1, ITGA2B, KITLG (includes EG:4254), MGC17330, MYL6B, MYOM2, NHLH1, PDLIM2, PIP3-E, PIP5K1C, PSCD1, PSD, QSCN6, S100A8, SMPD2, TNFSF4, TPT1, TUBGCP2	14	16	Cell-To-Cell Signaling and Interaction, Tissue Development, Lipid Metabolism
13	ADCY5, AKT1, CCL20, CCL21, CYBB, CYLN2, DNAJA3, HLA-A, HNRPA2B1, IFNG, IFNGR2, IL32, IL17RA, IL7R, IMPDH2, LARGE, MBP, NIBP, NUP98, NUP107, NUP133, NUP160, PLP1, PRLH, PYGM, RELA, RFX1, SH2D1A (includes EG:4068), SLAMF1, SLC2A11, TAP1, TBX21, TNFRSF6B, TNFSF15, TPR	13	15	Cellular Growth and Proliferation, Hematological System Development and Function, Immune Response
14	BOK, BRRN1, CAMK1, CDK8, CKAP2 (includes EG:26586), CNAP1, CTSD, GNA15, GRM8, HCAP-D3, HCAP-G, HCAP-H2, HNRPA2B1, HRAS, KIF4A, LUZP5, MARS (includes EG:4141), MED25, MUC2, P4HB, PRL, RALY, RP2, SERPINA3K, SIVA, SLC19A2, SMC2, SMC4, TFAP2C, TOP2B, TP53, TRIM54, TTC1, UBE2I, UBQLN1	13	15	Cell Cycle, Cellular Assembly and Organization, DNA Replication, Recombination, and Repair
15	ANGPTL4, ASCC1, ASCC2, ASCC3, CBFB, CCNG2, CCS, CRYL1, CSNK1E, ELL2, KIR3DL3, LBX1, LHX2 (includes EG:9355), NANOG, PER1, PER2, POU5F1, PPP2CA, PPP2CB, PPP2CBP, PPP2R4, PPP2R1B (includes EG:5519), PPP2R2A, PPP2R2B, PPP2R2C, PPP2R3A (includes EG:5523), RUNX3, SIM1, ST6GALNAC6, THOC4, THRB, TPSB2, TRIP4, TRIP13, ZDHHC14	13	15	Cellular Growth and Proliferation, Embryonic Development, Behavior
16	CACNA1B, CACNA2D1, CACNB1, CACNB2, CACNB4, CACNG2, CHMP6, CHMP2A, CHMP4A, CHMP4B, CHMP4C, COL6A1, COL6A2, CSDA, DLG4, EGFR, ERBB2, ERRFI1, FZD1, GH1, GRIN2D, ODF2, OSMR, PDCD6IP, PTGES, RAP2B, SCN2B, SEC61A1, TNC, TNNT3, TNXB, UBXD1, VPS4A, VPS4B, YBX2	13	15	Cell-To-Cell Signaling and Interaction, Cellular Assembly and Organization, Nervous System Development and Function
17	AFP, AREG, ASCL2, C1QL1, CABIN1, CAMK4, CDC42EP1, CDKN2D, CTNNB1, CYP19A1, DAB2, EGF, HSD11B1, HSD3B2, ID3, IGFBP2, IL7R, KLK2, MDFI (includes EG:4188), MEF2D, MUC6, MVP, MYF5, NEUROD1, NPTX1, NR4A1, PHLDA2, PPAN, SERPINA1, SERPINA3, SERPINA5, SNX9, SOX4, TIMP3, ZNF45	11	14	Cell Cycle, Cancer, Endocrine System Disorders
18	CALML5, CNN1, ETFDH, FER (includes EG:2241), GCK, GFPT1, GIP, GRB14, HLA-B, HNF4A, HPD, IAPP, IFNGR1, IL22, ILK, INS1, IPF1, JAK1, LIFR, LIMS1, LIMS2, MAFA, MTTP, NKX2-2, OGDH, PARVA, PAX6, PCCB, PKLR, PPIB, RPS14, S100G, SH2B2, SLC2A2, SOCS2	10	13	Cell Death, Endocrine System Disorders, Metabolic Disease
19	AATF, ADCY2, ANKRD32, AOF2, BAZ1A, BAZ2A, CDH1, CDH4, CHD4, CHRAC1, DNMT1, DNMT3A, EPHA2, GATAD2B, HDAC1 (includes EG:3065), HMG20B, MAPK1, MBD3 (includes EG:53615), MBD3L1, MPHOSPH6, NPDC1, PARN, PHF21A, POLE3, PRPF6, PRPF4B, PTPN7, PTPRM, RASD1, RCOR1, RECK, SAFB, SCN2A1, SMARCA4, SMARCA5	9	12	Gene Expression, DNA Replication, Recombination, and Repair, Cellular Assembly and Organization
20	AKR1C3, ANXA1, CARD9, CDK5, CREM, EPN1, GLTSCR2, GMDS (includes EG:2762), GPD2, IFNGR2, IL2, KCNIP3, MEF2D, MRPL12, ND1, ND2, ND3, ND4, ND5, ND6, ND4L, NDEL1, NDUFS1, NDUFS3, NDUFS4, NDUFS5, NDUFS6, NDUFS8, NDUFS2 (includes EG:4720), NDUFV2, PDCD4, POLD2, POLDIP3, PTEN, REPS2	9	12	Energy Production, Molecular Transport, Cancer
21	CAV2, CCL5, CCNH, CCNT1, CDK9, CKB, COMMD1, COMMD4, COMMD10, CRP, EMP1, ESR1, EXOC4, GNAQ, GNRHR, HEXIM1, ITIH1, ITIH2, MT3, NEDD8, NFKB1, NFKB2, OXTR, PLCB1, PNPT1, PPIF, PUS1, SCNN1D, SLC9A3R1, SPINT2, TFF1, TLR2, TNFAIP6, TNFSF12, UBE2M	9	12	Cell Signaling, Molecular Transport, Vitamin and Mineral Metabolism
