# Supplementary material for: Global gene expression analysis of early response to chemotherapy treatment in ovarian cancer spheroids
Source: BMC Genomics. 2008 Feb 26;9:99. doi: 10.1186/1471-2164-9-99 (PMC2279123; doi:10.1186/1471-2164-9-99)
Supplement: Additional file 5 — Supplemental Table 5. List of differentially expressed genes (≥1.5-fold) in topotecan-treated OC spheroids [file 1471-2164-9-99-S5.xls]

## Sheet: Feuil1
List of differentially expressed genes (≥ 1.5-fold) in topotecan-treated OC spheroids
A. Upregulated genes
Normalized Data	Genbank	Synonyms	Common
3.829	NM_004900	APOBEC3B	apolipoprotein B mRNA editing enzyme, catalytic polypeptide-like 3B
3.296	NM_000735	CGA	glycoprotein hormones, alpha polypeptide
3.17	NM_002135	NR4A1	nuclear receptor subfamily 4, group A, member 1
2.794	NM_001005414	ZWINT	ZW10 interactor
2.739	NM_006460	HIS1	HMBA-inducible
2.718	BC007518	HIST1H3H	histone 1, H3h
2.559	NM_001800	CDKN2D	cyclin-dependent kinase inhibitor 2D (p19, inhibits CDK4)
2.481	NM_024680	E2F8	E2F transcription factor 8 (hypothetical protein FLJ23311)
2.474	NM_005931	MICB	MHC class I polypeptide-related sequence B
2.436	[AF277181	LOC85028	PNAS-123
2.412	NM_014329	RCD-8	autoantigen
2.396	NM_006818	AF1Q	ALL1-fused gene from chromosome 1q
2.36	NM_014176	HSPC150	HSPC150 protein similar to ubiquitin-conjugating enzyme
2.352	NM_003311	PHLDA2	pleckstrin homology-like domain, family A, member 2
2.324	NM_182976	ZNF326	zinc finger protein 326
2.319	NM_000937	POLR2A	polymerase (RNA) II (DNA directed) polypeptide A, 220kDa
2.317	AK092499	TFPI2	tissue factor pathway inhibitor 2
2.309	NM_024629	MLF1IP	MLF1 interacting protein
2.27	NM_005978	S100A2	S100 calcium binding protein A2
2.232	NM_005625	SDCBP	syndecan binding protein (syntenin)
2.231	NM_015235	CSTF2T	cleavage stimulation factor, 3' pre-RNA, subunit 2, 64kDa, tau variant
2.179	NM_015161	ARL6IP	ADP-ribosylation factor-like 6 interacting protein
2.172	NM_080668	CDCA5	cell division cycle associated 5
2.167	NM_004219	PTTG1	pituitary tumor-transforming 1
2.145	NM_021648	TSPYL4	TSPY-like 4
2.129	NM_182687	PKMYT1	protein kinase, membrane associated tyrosine/threonine 1
2.122	NM_000389	CDKN1A	cyclin-dependent kinase inhibitor 1A (p21, Cip1)
2.115	NM_006241	PPP1R2	protein phosphatase 1, regulatory (inhibitor) subunit 2
2.105	NM_019105	TNXB	tenascin XB
2.104	NM_016359	NUSAP1	nucleolar and spindle associated protein 1
2.086	NM_016545	IER5	immediate early response 5
2.076	NM_018204	CKAP2	cytoskeleton associated protein 2
2.072	NM_013277	RACGAP1	Rac GTPase activating protein 1
2.067	NM_030919	FAM83D	family with sequence similarity 83, member D
2.057	NM_004346	CASP3	caspase 3, apoptosis-related cysteine protease
2.053	CR600809	TMEM167	transmembrane protein 167
2.049	NM_024945	RMI1	RMI1, RecQ mediated genome instability 1, homolog (S. cerevisiae)
2.048	NM_025217	ULBP2	UL16 binding protein 2
2.043	NM_001730	KLF5	Kruppel-like factor 5 (intestinal)
2.042	NM_024511	C4orf15	chromosome 4 open reading frame 15
2.038	NM_012177	FBXO5	F-box protein 5
2.012	NM_002592	PCNA	proliferating cell nuclear antigen
2.011	NM_015895	GMNN	geminin, DNA replication inhibitor
1.995	NM_012189	CABYR	calcium-binding tyrosine-(Y)-phosphorylation regulated (fibrousheathin 2)
1.994	NM_017666	SUHW3	suppressor of hairy wing homolog 3 (Drosophila)
1.989	NM_024685	BBS10	Bardet-Biedl syndrome 10 (hypothetical protein FLJ23560)
1.982	NM_006845	KIF2C	kinesin family member 2C
1.977	NM_001621	AHR	aryl hydrocarbon receptor
1.966	NM_001333	CTSL2	cathepsin L2
1.966	NM_170717	RASSF1	Ras association (RalGDS/AF-6) domain family 1
1.965	NM_144582	TEX261	testis expressed sequence 261
1.964	NM_030772	GJA10	gap junction protein, alpha 10, 59kDa
1.961	NM_006915	RP2	retinitis pigmentosa 2 (X-linked recessive)
1.953	NM_032246	RKHD3	ring finger and KH domain containing 3
1.949	NM_001743	CALM2	calmodulin 2 (phosphorylase kinase, delta)
1.949	NM_002266	KPNA2	karyopherin alpha 2 (RAG cohort 1, importin alpha 1)
1.939	NM_013267	GLS2	glutaminase 2 (liver, mitochondrial)
1.937	NM_001011667	CHCHD7	coiled-coil-helix-coiled-coil-helix domain containing 7
1.934	NM_013282	UHRF1	ubiquitin-like, containing PHD and RING finger domains, 1
1.932	NM_022837	OBFC2A	oligonucleotide/oligosaccharide-binding fold containing 2A (hypothetical protein FLJ22833)
1.931	NM_015634	KIAA1279	KIAA1279
1.928	NM_031954	KCTD10	potassium channel tetramerisation domain containing 10
1.923	NM_015323	KIAA0776	KIAA0776
1.921	AK002085	LOC144438	hypothetical protein LOC144438
1.914	NM_014109	ATAD2	ATPase family, AAA domain containing 2
1.905	BC053350	SLC9A3R1	solute carrier family 9 (sodium/hydrogen exchanger), isoform 3 regulator 1
1.899	NM_003141	TRIM21	tripartite motif-containing 21
1.898	AL832398	C3orf38	chromosome 3 open reading frame 38
1.897	NM_006644	HSPH1	heat shock 105kDa/110kDa protein 1
1.897	NM_004477	FRG1	FSHD region gene 1
1.896	NM_053001	OSR2	odd-skipped related 2 (Drosophila)
1.892	NM_022726	ELOVL4	elongation of very long chain fatty acids (FEN1/Elo2, SUR4/Elo3, yeast)-like 4
1.89	NM_213590	TRIM13	tripartite motif-containing 13
1.883	NM_153446	GALGT2	UDP-GalNAc:Neu5Acalpha2-3Galbeta-R beta1,4-N-acetylgalactosaminyltransferase
1.882	NM_198797	PTGES	prostaglandin E synthase
1.881	NM_032346	PDCD2L	programmed cell death 2-like (hypothetical protein MGC13096)
1.878	NM_015190	DNAJC9	DnaJ (Hsp40) homolog, subfamily C, member 9
1.875	NM_020184	CNNM4	cyclin M4
1.873	NM_017998	C9orf40	chromosome 9 open reading frame 40
1.869	NM_016125	LOC51136	PTD016 protein
1.868	NM_001012651	NKTR	natural killer-tumor recognition sequence
1.863	NM_002296	LBR	lamin B receptor
1.862	NM_001321	CSRP2	cysteine and glycine-rich protein 2
1.861	NM_006086	TUBB3	tubulin, beta 3
1.86	NM_003946	NOL3	nucleolar protein 3 (apoptosis repressor with CARD domain)
1.859	NM_030939	C6orf62	chromosome 6 open reading frame 62
1.856	NM_006941	SOX10	SRY (sex determining region Y)-box 10
1.856	NM_006358	SLC25A17	solute carrier family 25 (mitochondrial carrier; peroxisomal membrane protein, 34kDa), member 17
1.854	NM_017768	LRRC40	leucine rich repeat containing 40 (hypothetical protein FLJ20331)
1.852	NM_004701	CCNB2	cyclin B2
1.852	NM_004758	BZRAP1	benzodiazapine receptor (peripheral) associated protein 1
1.846	NM_138288	C14orf147	chromosome 14 open reading frame 147
1.842	NM_004048	B2M	beta-2-microglobulin
1.84	NM_152562	CDCA2	cell division cycle associated 2
1.833	NM_002689	POLA2	polymerase (DNA directed), alpha 2 (70kD subunit)
1.832	NM_203401	STMN1	stathmin 1/oncoprotein 18
1.832	NM_013403	STRN4	striatin, calmodulin binding protein 4
1.827	NM_198855	ZNF211	zinc finger protein 211
1.826	NM_000788	DCK	deoxycytidine kinase
1.823	NM_002789	PSMA4	proteasome (prosome, macropain) subunit, alpha type, 4
1.821	NM_144650	ADHFE1	alcohol dehydrogenase, iron containing, 1
1.82	NM_145018	FLJ25416	hypothetical protein FLJ25416
1.815	NM_005850	SF3B4	splicing factor 3b, subunit 4, 49kDa
1.809	NM_002105	H2AFX	H2A histone family, member X
1.807	NM_032731	TXNL5	thioredoxin-like 5
1.804	NM_021914	CFL2	cofilin 2 (muscle)
1.803	NM_003685	KHSRP	KH-type splicing regulatory protein (FUSE binding protein 2)
1.802	NM_004983	KCNJ9	potassium inwardly-rectifying channel, subfamily J, member 9
1.792	NM_004456	EZH2	enhancer of zeste homolog 2 (Drosophila)
1.791	NM_013376	SERTAD1	SERTA domain containing 1
1.79	NM_181304	MRPL52	mitochondrial ribosomal protein L52
1.783	NM_020470	YIF1	Yip1 interacting factor homolog (S. cerevisiae)
1.781	NM_004779	CNOT8	CCR4-NOT transcription complex, subunit 8
1.781	NM_005088	DXYS155E	DNA segment on chromosome X and Y (unique) 155 expressed sequence
1.781	NM_001514	GTF2B	general transcription factor IIB
1.779	NM_003404	YWHAB	tyrosine 3-monooxygenase/tryptophan 5-monooxygenase activation protein, beta polypeptide
1.777	AK027693	MYADM	myeloid-associated differentiation marker
1.777	NM_006888	CALM1	calmodulin 1 (phosphorylase kinase, delta)
1.774	NM_003127	SPTAN1	spectrin, alpha, non-erythrocytic 1 (alpha-fodrin)
1.773	NM_018092	NETO2	neuropilin (NRP) and tolloid (TLL)-like 2
1.773	NM_144688	FLJ32658	hypothetical protein FLJ32658
1.766	NM_016472	C14orf129	chromosome 14 open reading frame 129
1.764	NM_030570	UPK3B	uroplakin 3B
1.764	NM_017613	DONSON	downstream neighbor of SON
1.762	BC006312	MGC12760	hypothetical protein MGC12760
1.753	NM_032290	ANKRD32	ankyrin repeat domain 32
1.75	NM_014851	KLHL21	kelch-like 21 (Drosophila)
1.748	NM_017913	CDC37L1	cell division cycle 37 homolog (S. cerevisiae)-like 1
1.746	NM_001004023	DYRK3	dual-specificity tyrosine-(Y)-phosphorylation regulated kinase 3
1.744	NM_022121	PERP	PERP, TP53 apoptosis effector
1.744	NM_001069	TUBB2	tubulin, beta 2
1.741	NM_014740	DDX48	DEAD (Asp-Glu-Ala-Asp) box polypeptide 48
1.737	NM_173178	IL1F8	interleukin 1 family, member 8 (eta)
1.734	NM_002106	H2AFZ	H2A histone family, member Z
1.734	NM_015355	SUZ12	suppressor of zeste 12 homolog (Drosophila)
1.733	NM_006806	BTG3	BTG family, member 3
1.732	NM_012193	FZD4	frizzled homolog 4 (Drosophila)
1.731	NM_007019	UBE2C	ubiquitin-conjugating enzyme E2C
1.729	NM_001151	SLC25A4	solute carrier family 25 (mitochondrial carrier; adenine nucleotide translocator), member 4
1.728	NM_006479	RAD51AP1	RAD51 associated protein 1
1.727	NM_033339	CASP7	caspase 7, apoptosis-related cysteine protease
1.726	NM_145294	WDR90	WD repeat domain 90
1.723	NM_002657	PLAGL2	pleiomorphic adenoma gene-like 2
1.722	NM_000169	GLA	galactosidase, alpha
1.722	NM_024899	CEP76	centrosomal protein 76kDa
1.721	NM_153232	CRI2	CREBBP/EP300 inhibitor 2
1.721	NM_206866	BACH1	BTB and CNC homology 1, basic leucine zipper transcription factor 1
1.72	NM_032536	NTNG2	netrin G2
1.72	NM_020127	TUFT1	tuftelin 1
1.72	NM_000107	DDB2	damage-specific DNA binding protein 2, 48kDa
1.718	NM_003706	PLA2G4C	phospholipase A2, group IVC (cytosolic, calcium-independent)
1.718	NM_032262	DKFZp434N035	hypothetical protein DKFZp434N035
1.716	NM_152284	Shax3	Snf7 homologue associated with Alix 3
1.714	NM_138701	C7orf11	chromosome 7 open reading frame 11
1.713	NM_002283	KRTHB5	keratin, hair, basic, 5
1.713	NM_006622	PLK2	polo-like kinase 2 (Drosophila)
1.71	NM_005857	ZMPSTE24	zinc metallopeptidase (STE24 homolog, yeast)
1.707	NM_005644	TAF12	TAF12 RNA polymerase II, TATA box binding protein (TBP)-associated factor, 20kDa
1.707	NM_007139	ZNF92	zinc finger protein 92 (HTF12)
1.706	NM_015308	FNBP4	formin binding protein 4
1.705	NM_005586	MDFI	MyoD family inhibitor
1.703	NM_019895	CLDND1	claudin domain containing 1
1.699	NM_021930	RINT-1	Rad50-interacting protein 1
1.698	NM_005871	SMNDC1	survival motor neuron domain containing 1
1.698	NM_004872	TMEM59	transmembrane protein 59
1.697	NM_002273	KRT8	keratin 8
1.697	NM_014682	ST18	suppression of tumorigenicity 18 (breast carcinoma) (zinc finger protein)
1.697	NM_006425	SLU7	step II splicing factor SLU7
1.695	XM_211339	LOC284120	hypothetical LOC284120
1.692	NM_181708	LOC144233	hypothetical protein LOC144233
1.691	NM_018453	C14orf11	chromosome 14 open reading frame 11
1.691	NM_014949	KIAA0907	KIAA0907 protein
1.686	NM_002693	POLG	polymerase (DNA directed), gamma
1.685	NM_016201	AMOTL2	angiomotin like 2
1.68	NM_033388	ATG16L2	ATG16 autophagy related 16-like 2 (S. cerevisiae) (hypothetical protein FLJ00012)
1.675	NM_021949	ATP2B3	ATPase, Ca++ transporting, plasma membrane 3
1.674	NM_012118	CCRN4L	CCR4 carbon catabolite repression 4-like (S. cerevisiae)
1.673	NM_015369	TP53TG3	TP53TG3 protein
1.672	NM_173582	PGM2L1	phosphoglucomutase 2-like 1
1.668	NM_032727	INA	internexin neuronal intermediate filament protein, alpha
1.667	NM_024814	CBLL1	Cas-Br-M (murine) ecotropic retroviral transforming sequence-like 1
1.664	NM_152413	GOT1L1	glutamic-oxaloacetic transaminase 1-like 1 (hypothetical protein MGC33309)
1.664	NM_012242	DKK1	dickkopf homolog 1 (Xenopus laevis)
1.662	NM_019013	FAM64A	family with sequence similarity 64, member A (hypothetical protein FLJ10156)
1.662	NM_145252	LOC124220	similar to common salivary protein 1
1.661	NM_014750	DLG7	discs, large homolog 7 (Drosophila)
1.66	NM_212472	PRKAR1A	protein kinase, cAMP-dependent, regulatory, type I, alpha (tissue specific extinguisher 1)
1.659	NM_024063	SPATA5L1	spermatogenesis associated 5-like 1
1.659	NM_003568	ANXA9	annexin A9
1.659	NM_144679	C17orf56	chromosome 17 open reading frame 56
1.657	NM_001827	CKS2	CDC28 protein kinase regulatory subunit 2
1.657	NM_024037	C1orf135	chromosome 1 open reading frame 135
1.655	NM_001745	CAMLG	calcium modulating ligand
1.655	NM_021117	CRY2	cryptochrome 2 (photolyase-like)
1.653	NM_005484	PARP2	poly (ADP-ribose) polymerase family, member 2
1.652	NM_018379	FAM63A	family with sequence similarity 63, member A (hypothetical protein FLJ11280)
1.65	NM_005977	RNF6	ring finger protein (C3H2C3 type) 6
1.649	NM_000688	ALAS1	aminolevulinate, delta-, synthase 1
1.646	NM_032846	RAB2B	RAB2B, member RAS oncogene family
1.646	AK125998	MGC13005	hypothetical protein MGC13005
1.645	NM_018306	TMEM40	transmembrane protein 40
1.644	NM_032611	PTP4A3	protein tyrosine phosphatase type IVA, member 3
1.643	NM_173540	FUT11	fucosyltransferase 11 (alpha (1,3) fucosyltransferase)
1.636	NM_000416	IFNGR1	interferon gamma receptor 1
1.636	NM_021105	PLSCR1	phospholipid scramblase 1
1.636	NM_001009552	PPP2CB	protein phosphatase 2 (formerly 2A), catalytic subunit, beta isoform
1.636	NM_138287	DTX3L	deltex 3-like (Drosophila)
1.633	NM_005667	RNF103	ring finger protein 103
1.633	NM_002524	NRAS	neuroblastoma RAS viral (v-ras) oncogene homolog
1.632	NM_139025	ADAMTS13	a disintegrin-like and metalloprotease (reprolysin type) with thrombospondin type 1 motif, 13
1.632	NM_006527	SLBP	stem-loop (histone) binding protein
1.631	BC009264	LOC151534	hypothetical protein LOC151534
1.629	NM_021101	CLDN1	claudin 1
1.628	NM_023087	CAPN10	calpain 10
1.628	NM_006831	HEAB	ATP/GTP-binding protein
1.628	NM_001635	AMPH	amphiphysin (Stiff-Man syndrome with breast cancer 128kDa autoantigen)
1.622	NM_138340	ABHD3	abhydrolase domain containing 3
1.62	NM_012266	DNAJB5	DnaJ (Hsp40) homolog, subfamily B, member 5
1.62	NM_000346	SOX9	SRY (sex determining region Y)-box 9 (campomelic dysplasia, autosomal sex-reversal)
1.619	NM_006696	BRD8	bromodomain containing 8
1.617	NM_019594	LRRC8	leucine rich repeat containing 8
1.617	NM_004886	APBA3	amyloid beta (A4) precursor protein-binding, family A, member 3 (X11-like 2)
1.614	NM_001263	CDS1	CDP-diacylglycerol synthase (phosphatidate cytidylyltransferase) 1
1.613	NM_022450	RHBDF1	rhomboid family 1 (Drosophila)
1.605	NM_006628	ARPP-19	cyclic AMP phosphoprotein, 19 kD
1.602	NM_000943	PPIC	peptidylprolyl isomerase C (cyclophilin C)
1.602	NM_007204	DDX20	DEAD (Asp-Glu-Ala-Asp) box polypeptide 20
1.602	NM_207318	CXorf39	chromosome X open reading frame 39
1.601	NM_024613	PLEKHF2	pleckstrin homology domain containing, family F (with FYVE domain) member 2
1.6	NM_003918	GYG2	glycogenin 2
1.598	NM_057178	RFFL	fring
1.596	NM_001145	ANG	angiogenin, ribonuclease, RNase A family, 5
1.596	NM_015999	ADIPOR1	adiponectin receptor 1
1.593	NM_001786	CDC2	cell division cycle 2, G1 to S and G2 to M
1.591	NM_003217	TEGT	testis enhanced gene transcript (BAX inhibitor 1)
1.589	NM_015127	CLCC1	chloride channel CLIC-like 1
1.589	NM_020839	WDR48	WD repeat domain 48
1.587	NM_001010984	C1orf124	chromosome 1 open reading frame 124
1.587	NM_007192	SUPT16H	suppressor of Ty 16 homolog (S. cerevisiae)
1.587	NM_014278	HSPA4L	heat shock 70kDa protein 4-like
1.585	NM_001003690	MAD2L1BP	MAD2L1 binding protein
1.585	NM_014649	SAFB2	scaffold attachment factor B2
1.583	NM_032859	ABHD13	abhydrolase domain containing 13
1.583	NM_018201	TBC1D13	TBC1 domain family, member 13
1.58	NM_004282	BAG2	BCL2-associated athanogene 2
1.58	NM_177983	PPM1G	protein phosphatase 1G (formerly 2C), magnesium-dependent, gamma isoform
1.579	NM_006435	IFITM2	interferon induced transmembrane protein 2 (1-8D)
1.576	NM_006123	IDS	iduronate 2-sulfatase (Hunter syndrome)
1.574	AB037855	KIAA1434	hypothetical protein KIAA1434
1.573	NM_145697	CDCA1	cell division cycle associated 1
1.571	NM_000166	GJB1	gap junction protein, beta 1, 32kDa (connexin 32, Charcot-Marie-Tooth neuropathy, X-linked)
1.57	NM_024725	CCDC82	coiled-coil domain containing 82 (hypothetical protein FLJ23518)
1.569	NM_020456	C13orf1	chromosome 13 open reading frame 1
1.568	NM_000247	MICA	MHC class I polypeptide-related sequence A
1.563	AB017116	MT-ND3	mitochondrially encoded NADH dehydrogenase 3
1.562	NM_004771	MMP20	matrix metalloproteinase 20 (enamelysin)
1.562	NM_017939	HEATR3	HEAT repeat containing 3 (hypothetical protein FLJ20718)
1.559	NM_007280	OIP5	Opa interacting protein 5
1.559	NM_022170	EIF4H	eukaryotic translation initiation factor 4H
1.557	NM_031435	THAP2	THAP domain containing, apoptosis associated protein 2 (hypothetical protein DKFZp564I0422)
1.557	NM_013262	MYLIP	myosin regulatory light chain interacting protein
1.553	NM_003338	UBE2D1	ubiquitin-conjugating enzyme E2D 1 (UBC4/5 homolog, yeast)
1.548	AL137442	C20orf177	chromosome 20 open reading frame 177
1.545	NM_153261	C16orf69	chromosome 16 open reading frame 69
1.544	NM_004035	ACOX1	acyl-Coenzyme A oxidase 1, palmitoyl
1.543	NM_006029	PNMA1	paraneoplastic antigen MA1
1.543	NR_002185	OR7E91P	olfactory receptor, family 7, subfamily E, member 91 pseudogene
1.542	NM_030816	ANKRD13C	ankyrin repeat domain 13C (hypothetical protein DKFZp566D1346)
1.539	NM_020957	PCDHB16	protocadherin beta 16
1.538	NM_004585	RARRES3	retinoic acid receptor responder (tazarotene induced) 3
1.538	AK056399	MBD6	methyl-CpG binding domain protein 6
1.537	NM_003211	TDG	thymine-DNA glycosylase
1.537	NM_001948	DUT	dUTP pyrophosphatase
1.537	NM_182800	ARS2	arsenate resistance protein ARS2
1.537	NM_024644	C14orf169	chromosome 14 open reading frame 169
1.536	NM_017922	PRPF39	PRP39 pre-mRNA processing factor 39 homolog (yeast)
1.532	NM_001419	ELAVL1	ELAV (embryonic lethal, abnormal vision, Drosophila)-like 1 (Hu antigen R)
1.532	NM_003920	TIMELESS	timeless homolog (Drosophila)
1.53	NM_198274	SMYD1	SET and MYND domain containing 1
1.53	NM_022118	RBM26	RNA binding motif protein 26
1.53	NM_024514	CYP2R1	cytochrome P450, family 2, subfamily R, polypeptide 1
1.529	NM_006528	TFPI2	tissue factor pathway inhibitor 2
1.529	NM_004399	DDX11	DEAD/H (Asp-Glu-Ala-Asp/His) box polypeptide 11 (CHL1-like helicase homolog, S. cerevisiae)
1.528	NM_014345	ZNF318	zinc finger protein 318
1.524	NM_032785	AGBL4	ATP/GTP binding protein-like 4 (hypothetical protein FLJ14442)
1.522	NM_020384	CLDN2	claudin 2
1.521	NM_007218	RNF139	ring finger protein 139
1.52	NM_002930	RIT2	Ras-like without CAAX 2
1.52	NM_004588	SCN2B	sodium channel, voltage-gated, type II, beta
1.518	NM_014328	RUSC1	RUN and SH3 domain containing 1
1.517	NM_170705	ICMT	isoprenylcysteine carboxyl methyltransferase
1.517	NM_178514	C13orf29	chromosome 13 open reading frame 29
1.516	NM_014713	LAPTM4A	lysosomal-associated protein transmembrane 4 alpha
1.516	NM_016146	TRAPPC4	trafficking protein particle complex 4
1.515	NM_005870	SAP18	sin3-associated polypeptide, 18kDa
1.515	NM_018714	COG1	component of oligomeric golgi complex 1
1.511	NM_022838	ARMCX5	armadillo repeat containing, X-linked 5
1.51	NM_003931	WASF1	WAS protein family, member 1
1.51	NM_138619	GGA3	golgi associated, gamma adaptin ear containing, ARF binding protein 3
1.504	NM_152991	EED	embryonic ectoderm development
1.5	NM_139033	MAPK7	mitogen-activated protein kinase 7
1.5	NM_020198	CCDC47	coiled-coil domain containing 47 (GK001 protein)
1.5	NM_003320	TUB	tubby homolog (mouse)
1.5	NM_016479	SCOTIN	scotin
1.5	NM_005105	RBM8A	RNA binding motif protein 8A
1.5	NM_152308	C16orf75	chromosome 16 open reading frame 75
1.5	NM_017612	ZCCHC8	zinc finger, CCHC domain containing 8
1.5	NM_004497	FOXA3	forkhead box A3
1.5	NM_001379	DNMT1	DNA (cytosine-5-)-methyltransferase 1
1.5	NM_017801	CKLFSF6	chemokine-like factor super family 6
1.5	NM_006359	SLC9A6	solute carrier family 9 (sodium/hydrogen exchanger), isoform 6
1.5	NM_001006640	TCEAL1	transcription elongation factor A (SII)-like 1
1.5	NM_024119	LGP2	likely ortholog of mouse D11lgp2
1.5	NM_017994	C7orf42	chromosome 7 open reading frame 42
1.5	NM_018290	PGM2	phosphoglucomutase 2
1.5	NM_016216	DBR1	debranching enzyme homolog 1 (S. cerevisiae)
1.5	AF305836	DIO3OS	deiodinase, iodothyronine, type III opposite strand
1.5	NM_004789	LHX2	LIM homeobox 2
1.5	NM_194283	DNAJA5	DnaJ homology subfamily A member 5
1.5	NM_018023	YEATS2	YEATS domain containing 2
1.5	NM_152348	WDR81	WD repeat domain 81 (hypothetical protein FLJ33817)
1.5	NM_178494	FLJ40125	hypothetical protein FLJ40125
1.5	NM_018445	SELS	selenoprotein S
1.5	NM_001395	DUSP9	dual specificity phosphatase 9
1.5	NM_006519	DYNLT1	dynein, light chain, Tctex-type 1
1.5	NM_001084	PLOD3	procollagen-lysine, 2-oxoglutarate 5-dioxygenase 3
1.5	NM_001003	RPLP1	ribosomal protein, large, P1
1.5	NM_002294	LAMP2	lysosomal-associated membrane protein 2
1.5	NM_032556	IL1F10	interleukin 1 family, member 10 (theta)
1.5	NM_020685	C3orf14	chromosome 3 open reading frame 14
1.5	NM_003620	PPM1D	protein phosphatase 1D magnesium-dependent, delta isoform
1.5	NM_020769	RGAG1	retrotransposon gag domain containing 1
1.5	NM_018132	CENPQ	centromere protein Q
1.5	BC007866	MGC14425	hypothetical protein MGC14425
1.5	NM_014874	MFN2	mitofusin 2
1.5	NM_014294	TRAM1	translocation associated membrane protein 1
1.5	NM_017850	C1orf109	chromosome 1 open reading frame 109
1.5	NM_001017	RPS13	ribosomal protein S13
1.5	NM_024604	FLJ21908	hypothetical protein FLJ21908
1.5	NM_017515	SLC35F2	solute carrier family 35, member F2
1.5	NM_024608	NEIL1	nei endonuclease VIII-like 1 (E. coli)
1.5	NM_178042	ACTL6A	actin-like 6A
1.5	NM_006996	SLC19A2	solute carrier family 19 (thiamine transporter), member 2
1.5	NM_003641	IFITM1	interferon induced transmembrane protein 1 (9-27)
1.5	NM_006084	ISGF3G	interferon-stimulated transcription factor 3, gamma 48kDa
1.5	NM_018136	ASPM	asp (abnormal spindle)-like, microcephaly associated (Drosophila)
1.5	NM_002497	NEK2	NIMA (never in mitosis gene a)-related kinase 2
1.5	NM_001032	RPS29	ribosomal protein S29
1.5	NM_001000	RPL39	ribosomal protein L39
1.5	NM_020803	KLHL8	kelch-like 8 (Drosophila)
1.5	NM_138443	CCDC5	coiled-coil domain containing 5 (spindle associated)
1.5	NM_005551	KLK2	kallikrein 2, prostatic
1.5	NM_032435	KIAA1804	mixed lineage kinase 4
1.5	NM_003254	TIMP1	tissue inhibitor of metalloproteinase 1 (erythroid potentiating activity, collagenase inhibitor)
1.5	NM_016627	LOC51321	hypothetical protein LOC51321
1.5	NM_018357	LARP6	La ribonucleoprotein domain family, member 6
1.5	NM_004546	NDUFB2	NADH dehydrogenase (ubiquinone) 1 beta subcomplex, 2, 8kDa
1.5	AK131076	SNF1LK	SNF1-like kinase
1.5	NM_025129	FUZ	fuzzy homolog (Drosophila) (hypothetical protein FLJ22688)
1.5	NM_175839	SMOX	spermine oxidase
B. Downregulated genes
Normalized Data	Genbank	Synonyms	Common
-5	NM_016246	DHRS10	dehydrogenase/reductase (SDR family) member 10
-4.97512	AF355799	DEFQ1	defensin, theta 1
-4.40529	NM_001001927	MTUS1	mitochondrial tumor suppressor 1
-4.03226	NM_001002295	GATA3	GATA binding protein 3
-3.98406	X66610	ENO1B	enolase alpha, lung-specific
-3.98406	NM_022807	SNRPN	small nuclear ribonucleoprotein polypeptide N
-3.663	NM_002216	ITIH2	inter-alpha (globulin) inhibitor H2
-3.59712	NM_015461	ZNF521	zinc finger protein 521
-3.48432	NM_020552	TCL6	T-cell leukemia/lymphoma 6
-3.43643	NM_014869	IQSEC1	IQ motif and Sec7 domain 1
-3.40136	NM_001004417	FMNL2	formin-like 2
-3.38983	NM_001004697	OR2T5	olfactory receptor, family 2, subfamily T, member 5
-3.31126	NM_016144	COMMD10	COMM domain containing 10
-3.28947	NM_007051	FAF1	Fas (TNFRSF6) associated factor 1
-3.25733	NM_000034	ALDOA	aldolase A, fructose-bisphosphate
-3.21543	NM_018645	HES6	hairy and enhancer of split 6 (Drosophila)
-3.20513	NM_002918	RFX1	regulatory factor X, 1 (influences HLA class II expression)
-3.16456	NM_031294	LRRC48	Leucine rich repeat containing 48 (hypothetical protein DKFZp586M1120)
-3.14465	NM_002845	PTPRM	protein tyrosine phosphatase, receptor type, M
-3.14465	NM_016612	MSCP	mitochondrial solute carrier protein
-3.125	NM_004737	LARGE	like-glycosyltransferase
-3.11526	NM_032549	IMMP2L	IMP2 inner mitochondrial membrane protease-like (S. cerevisiae)
-3.04878	NM_080746	RPL10L	ribosomal protein L10-like
-3.04878	NM_014390	SND1	staphylococcal nuclease domain containing 1
-3.03951	BP201709	SNCG	Synuclein, gamma (breast cancer-specific protein 1)
-3.03951	NM_021807	SEC8L1	SEC8-like 1 (S. cerevisiae)
-3.02115	NM_005516	HLA-E	major histocompatibility complex, class I, E
-2.99401	NM_001380	DOCK1	dedicator of cytokinesis 1
-2.96736	NM_004990	MARS	methionine-tRNA synthetase
-2.95858	NM_025135	FHOD3	formin homology 2 domain containing 3
-2.95858	NM_001006636	GTDC1	glycosyltransferase-like domain containing 1
-2.94985	NM_183357	ADCY5	adenylate cyclase 5
-2.94985	NM_002949	MRPL12	mitochondrial ribosomal protein L12
-2.94118	NM_006613	GRAP	GRB2-related adaptor protein
-2.93255	NM_006454	MXD4	MAX dimerization protein 4
-2.92398	NM_199194	BRE	brain and reproductive organ-expressed (TNFRSF1A modulator)
-2.86533	NM_018482	DDEF1	development and differentiation enhancing factor 1
-2.86533	NM_005629	SLC6A8	solute carrier family 6 (neurotransmitter transporter, creatine), member 8
-2.85714	NM_001011724	LOC144983	heterogeneous nuclear ribonucleoprotein A1-like
-2.849	XM_032278	SIPA1L3	signal-induced proliferation-associated 1 like 3
-2.849	NM_002012	FHIT	fragile histidine triad gene
-2.849	NM_005932	MIPEP	mitochondrial intermediate peptidase
-2.84091	NM_005609	PYGM	phosphorylase, glycogen; muscle (McArdle syndrome, glycogen storage disease type V)
-2.83286	NM_003628	PKP4	plakophilin 4
-2.82486	NM_024083	ASPSCR1	alveolar soft part sarcoma chromosome region, candidate 1
-2.8169	NM_005844	HCG9	HLA complex group 9
-2.8169	NM_004558	NRTN	neurturin
-2.80899	BX648583	EDIL3	EGF-like repeats and discoidin I-like domains 3
-2.80899	NM_001805	CEBPE	CCAAT/enhancer binding protein (C/EBP), epsilon
-2.7933	NM_013333	EPN1	epsin 1
-2.77778	NM_015974	CRYL1	crystallin, lambda 1
-2.77778	NM_005803	FLOT1	flotillin 1
-2.76243	NM_017653	DYM	dymeclin
-2.74725	S75463	TUFM	Tu translation elongation factor, mitochondrial
-2.73973	NM_032882	PNMA6A	paraneoplastic antigen like 6A
-2.73224	NM_000394	CRYAA	crystallin, alpha A
-2.7248	NM_033260	FOXQ1	forkhead box Q1
-2.71739	NM_032546	TRIM54	tripartite motif-containing 54
-2.69542	NM_031466	T1	Tularik gene 1
-2.68817	XM_370652	DNCH2	dynein, cytoplasmic, heavy polypeptide 2
-2.68817	NM_001123	ADK	adenosine kinase
-2.6455	NM_000484	APP	amyloid beta (A4) precursor protein (protease nexin-II, Alzheimer disease)
-2.63852	NM_017708	FAM83E	Family with sequence similarity 83, member E (hypothetical protein FLJ20200)
-2.63852	NM_144999	LRRC45	Leucine rich repeat containing 45 (hypothetical protein MGC20806)
-2.62467	NM_005170	ASCL2	achaete-scute complex-like 2 (Drosophila)
-2.60417	NM_006753	SURF6	surfeit 6
-2.58398	NM_016732	RALY	RNA binding protein (autoantigenic, hnRNP-associated with lethal yellow)
-2.5641	NM_014339	IL17R	interleukin 17 receptor
-2.55754	NM_020546	ADCY2	adenylate cyclase 2 (brain)
-2.55754	NM_021943	TEX27	testis expressed sequence 27
-2.55102	NM_005954	MT3	metallothionein 3 (growth inhibitory factor (neurotrophic))
-2.54453	NM_019058	DDIT4	DNA-damage-inducible transcript 4
-2.54453	NM_002949	MRPL12	mitochondrial ribosomal protein L12
-2.53807	XM_059341	LOC129293	hypothetical protein LOC129293
-2.52525	BX538238	MALAT1	metastasis associated lung adenocarcinoma transcript 1 (non-coding RNA)
-2.50627	NM_001008392	CTDSPL	CTD (carboxy-terminal domain, RNA polymerase II, polypeptide A) small phosphatase-like
-2.49377	NM_052970	HSPA12B	heat shock 70kD protein 12B
-2.49377	NM_212482	FN1	fibronectin 1
-2.48756	NM_199360	TPD52L2	tumor protein D52-like 2
-2.48139	NM_002072	GNAQ	guanine nucleotide binding protein (G protein), q polypeptide
-2.46914	NM_024767	DLC1	deleted in liver cancer 1
-2.457	NM_004087	DLG1	discs, large homolog 1 (Drosophila)
-2.45098	NM_001123	ADK	adenosine kinase
-2.43902	NM_001004699	OR2Z1	olfactory receptor, family 2, subfamily Z, member 1
-2.42718	NM_005617	RPS14	ribosomal protein S14
-2.42131	NM_058219	EXOSC6	exosome component 6
-2.42131	NM_015678	NBEA	neurobeachin
-2.41546	NM_000208	INSR	insulin receptor
-2.41546	NM_004192	ASMTL	acetylserotonin O-methyltransferase-like
-2.40964	NM_014333	IGSF4	immunoglobulin superfamily, member 4
-2.39234	NM_000841	GRM4	glutamate receptor, metabotropic 4
-2.39234	NM_000364	TNNT2	troponin T2, cardiac
-2.39234	NM_173086	KRT6E	keratin 6E
-2.38663	NM_012452	TNFRSF13B	tumor necrosis factor receptor superfamily, member 13B
-2.38095	NM_006757	TNNT3	troponin T3, skeletal, fast
-2.38095	NM_001428	ENO1	enolase 1, (alpha)
-2.38095	NM_005224	ARID3A	AT rich interactive domain 3A (BRIGHT- like)
-2.38095	NM_001397	ECE1	endothelin converting enzyme 1
-2.3753	NM_002116	HLA-A	major histocompatibility complex, class I, A
-2.36967	NM_017854	TMEM160	transmembrane protein 160 (hypothetical protein FLJ20512)
-2.36407	NM_012278	ITGB1BP2	integrin beta 1 binding protein (melusin) 2
-2.35294	NM_014762	DHCR24	24-dehydrocholesterol reductase
-2.34192	NM_001823	CKB	creatine kinase, brain
-2.34192	NM_000781	CYP11A1	cytochrome P450, family 11, subfamily A, polypeptide 1
-2.34192	NM_178562	TSPAN33	Tetraspanin 33 (hypothetical protein MGC50844)
-2.33645	NM_005993	TBCD	tubulin-specific chaperone d
-2.331	NM_033201	C16orf45	chromosome 16 open reading frame 45
-2.331	NM_005647	TBL1X	transducin (beta)-like 1X-linked
-2.32019	NM_153746	ZDHHC14	zinc finger, DHHC domain containing 14
-2.32019	NM_022091	DJ467N11.1	dJ467N11.1 protein
-2.31481	NM_001015886	HMGA2	high mobility group AT-hook 2
-2.30947	NM_054113	CIB3	calcium and integrin binding family member 3
-2.30947	NM_001280	CIRBP	cold inducible RNA binding protein
-2.29885	NM_003073	SMARCB1	SWI/SNF related, matrix associated, actin dependent regulator of chromatin, subfamily b, member 1
-2.29885	NM_014748	SNX17	sorting nexin 17
-2.29358	NM_013986	EWSR1	Ewing sarcoma breakpoint region 1
-2.28833	NM_002595	PCTK2	PCTAIRE protein kinase 2
-2.28311	NM_139250	CTAG1A	cancer/testis antigen 1A
-2.2779	NM_032304	HAGHL	hydroxyacylglutathione hydrolase-like
-2.27273	NM_000918	P4HB	procollagen-proline, 2-oxoglutarate 4-dioxygenase (proline 4-hydroxylase), beta polypeptide (protein disulfide isomerase; thyroid hormone binding protein p55)
-2.27273	NM_000536	RAG2	recombination activating gene 2
-2.26757	NM_001469	G22P1	thyroid autoantigen 70kDa (Ku antigen)
-2.26757	NM_024665	TBL1XR1	transducin (beta)-like 1X-linked receptor 1
-2.26244	NM_005911	MAT2A	methionine adenosyltransferase II, alpha
-2.24719	NM_006348	COG5	component of oligomeric golgi complex 5
-2.24719	NM_002841	PTPRG	protein tyrosine phosphatase, receptor type, G
-2.24215	NM_174858	AK5	adenylate kinase 5
-2.24215	NM_002778	PSAP	prosaposin (variant Gaucher disease and variant metachromatic leukodystrophy)
-2.23714	NM_014067	LRP16	LRP16 protein
-2.23714	NM_012391	SPDEF	SAM pointed domain containing ets transcription factor
-2.23214	NM_024016	HOXB8	homeo box B8
-2.23214	NM_001064	TKT	transketolase (Wernicke-Korsakoff syndrome)
-2.23214	NM_032359	C3orf26	Chromosome 3 open reading frame 26 (hypothetical protein MGC4308)
-2.23214	NM_152243	CDC42EP1	CDC42 effector protein (Rho GTPase binding) 1
-2.22717	NM_133376	ITGB1	integrin, beta 1 (fibronectin receptor, beta polypeptide, antigen CD29 includes MDF2, MSK12)
-2.22717	NM_023036	DNAI2	dynein, axonemal, intermediate polypeptide 2
-2.22717	NM_000127	EXT1	exostoses (multiple) 1
-2.22222	XM_371933	PPP1R9A	protein phosphatase 1, regulatory (inhibitor) subunit 9A
-2.22222	NM_019886	CHST7	carbohydrate (N-acetylglucosamine 6-O) sulfotransferase 7
-2.21729	NM_006042	HS3ST3A1	heparan sulfate (glucosamine) 3-O-sulfotransferase 3A1
-2.20751	NM_005934	MLLT1	myeloid/lymphoid or mixed-lineage leukemia (trithorax homolog, Drosophila); translocated to, 1
-2.20264	NM_174983	C19orf28	chromosome 19 open reading frame 28
-2.20264	NM_022464	SIL1	endoplasmic reticulum chaperone SIL1, homolog of yeast
-2.1978	NM_005028	PIP5K2A	phosphatidylinositol-4-phosphate 5-kinase, type II, alpha
-2.1978	NM_001500	GMDS	GDP-mannose 4,6-dehydratase
-2.19298	NM_030926	ITM2C	integral membrane protein 2C
-2.18818	D12686	EIF4G1	eukaryotic translation initiation factor 4 gamma, 1
-2.18818	NM_023068	SN	sialoadhesin
-2.18818	NM_002844	PTPRK	protein tyrosine phosphatase, receptor type, K
-2.18818	NM_017519	ARID1B	AT rich interactive domain 1B (SWI1-like)
-2.18341	NM_005336	HDLBP	high density lipoprotein binding protein (vigilin)
-2.17865	NM_030790	CDA08	T-cell immunomodulatory protein
-2.17865	NM_181805	PKIG	protein kinase (cAMP-dependent, catalytic) inhibitor gamma
-2.17391	NM_007283	MGLL	monoglyceride lipase
-2.17391	NM_014675	CROCC	ciliary rootlet coiled-coil, rootletin
-2.17391	NM_004890	SPAG7	sperm associated antigen 7
-2.1645	NM_013379	DPP7	dipeptidylpeptidase 7
-2.15983	NM_152219	GJC1	gap junction protein, chi 1, 31.9kDa (connexin 31.9)
-2.15983	NM_177533	NUDT14	nudix (nucleoside diphosphate linked moiety X)-type motif 14
-2.15983	NM_002779	PSD	pleckstrin and Sec7 domain containing
-2.15517	NM_005845	ABCC4	ATP-binding cassette, sub-family C (CFTR/MRP), member 4
-2.15517	NM_032024	C10orf11	chromosome 10 open reading frame 11
-2.15054	NM_198216	SNRPB	small nuclear ribonucleoprotein polypeptides B and B1
-2.15054	NM_024704	C20orf23	chromosome 20 open reading frame 23
-2.15054	NM_181671	PITPNC1	phosphatidylinositol transfer protein, cytoplasmic 1
-2.15054	NM_019612	R30953_1	interferon inducible GTPase 5
-2.15054	NM_001171	ABCC6	ATP-binding cassette, sub-family C (CFTR/MRP), member 6
-2.14592	NM_014667	VGLL4	vestigial like 4 (Drosophila)
-2.14592	NM_080611	DUSP15	dual specificity phosphatase-like 15
-2.14592	NM_001958	EEF1A2	eukaryotic translation elongation factor 1 alpha 2
-2.14133	NM_006401	ANP32B	acidic (leucine-rich) nuclear phosphoprotein 32 family, member B
-2.13675	NM_016315	GULP1	GULP, engulfment adaptor PTB domain containing 1
-2.13675	NM_178001	PPP2R4	protein phosphatase 2A, regulatory subunit B' (PR 53)
-2.13675	NM_003866	INPP4B	inositol polyphosphate-4-phosphatase, type II, 105kDa
-2.1322	NM_021134	MRPL23	mitochondrial ribosomal protein L23
-2.1322	NM_002582	PARN	poly(A)-specific ribonuclease (deadenylation nuclease)
-2.1322	NM_145806	ZNF511	zinc finger protein 511
-2.1322	NM_207354	ANKRD13D	ankyrin repeat domain 13 family, member D (hypothetical protein LOC338692)
-2.12766	NM_020761	raptor	raptor
-2.12766	NM_002952	RPS2	ribosomal protein S2
-2.12314	NM_006379	SEMA3C	sema domain, immunoglobulin domain (Ig), short basic domain, secreted, (semaphorin) 3C
-2.12314	NM_016625	RSRC1	Arginine/serine-rich coiled-coil 1 (BM-011 protein)
-2.11864	NM_003969	UBE2M	ubiquitin-conjugating enzyme E2M (UBC12 homolog, yeast)
-2.1097	NM_004910	PITPNM1	phosphatidylinositol transfer protein, membrane-associated 1
-2.1097	NM_014824	FCHSD2	FCH and double SH3 domains 2
-2.1097	NM_175887	PRR15	proline rich 15 (hypothetical protein LOC222171)
-2.10526	NM_173598	KSR2	kinase suppressor of ras 2
-2.10526	NM_003802	MYH13	myosin, heavy polypeptide 13, skeletal muscle
-2.10084	NM_003634	NIPSNAP1	nipsnap homolog 1 (C. elegans)
-2.10084	NM_007074	CORO1A	coronin, actin binding protein, 1A
-2.10084	NM_032042	C5orf21	Chromosome 5 open reading frame 21 (hypothetical protein DKFZp564D172)
-2.09644	NM_002137	HNRPA2B1	heterogeneous nuclear ribonucleoprotein A2/B1
-2.09205	NM_004055	CAPN5	calpain 5
-2.09205	NM_024031	PRR14	Proline rich 14 (hypothetical protein MGC3121)
-2.09205	NM_005185	CALML3	calmodulin-like 3
-2.08333	NM_018963	WDR9	WD repeat domain 9
-2.08333	NM_021631	FKSG2	apoptosis inhibitor
-2.079	NM_032221	CHD6	chromodomain helicase DNA binding protein 6
-2.079	NM_003656	CAMK1	calcium/calmodulin-dependent protein kinase I
-2.07039	NM_014914	CENTG2	centaurin, gamma 2
-2.06612	NM_002743	PRKCSH	protein kinase C substrate 80K-H
-2.06186	NM_016108	AIG1	androgen-induced 1
-2.06186	NM_173799	VSIG9	V-set and immunoglobulin domain containing 9 (hypothetical protein FLJ39873)
-2.05761	NM_032750	ABHD14B	Abhydrolase domain containing 14B (hypothetical protein MGC15429)
-2.05761	NM_206943	LTBP1	latent transforming growth factor beta binding protein 1
-2.04918	NM_001348	DAPK3	death-associated protein kinase 3
-2.04918	NM_001005360	DNM2	dynamin 2
-2.04499	NM_000942	PPIB	peptidylprolyl isomerase B (cyclophilin B)
-2.04082	NM_178518	TMEM102	transmembrane protein 102 (hypothetical protein FLJ36878)
-2.03666	NM_003505	FZD1	frizzled homolog 1 (Drosophila)
-2.03252	NM_004938	DAPK1	death-associated protein kinase 1
-2.0284	NM_003752	EIF3S8	eukaryotic translation initiation factor 3, subunit 8, 110kDa
-2.0284	NM_014387	LAT	linker for activation of T cells
-2.02429	NM_003800	RNGTT	RNA guanylyltransferase and 5'-phosphatase
-2.0202	NM_032482	DOT1L	DOT1-like, histone H3 methyltransferase (S. cerevisiae)
-2.0202	NM_004453	ETFDH	electron-transferring-flavoprotein dehydrogenase
-2.0202	AK026312	FLJ22659	hypothetical protein FLJ22659
-2.0202	NM_005135	SLC12A6	solute carrier family 12 (potassium/chloride transporters), member 6
-2.01613	NM_004184	WARS	tryptophanyl-tRNA synthetase
-2.01207	NM_002695	POLR2E	polymerase (RNA) II (DNA directed) polypeptide E, 25kDa
-2.01207	NM_153831	PTK2	PTK2 protein tyrosine kinase 2
-2.01207	NM_025204	TRABD	TraB domain containing (hypothetical protein PP2447)
-2.01207	NM_004822	NTN1	netrin 1
-2.00803	NM_003688	CASK	calcium/calmodulin-dependent serine protein kinase (MAGUK family)
-2.00803	NM_019040	ELP4	elongation protein 4 homolog (S. cerevisiae)
-2.00401	NM_004667	HERC2	hect domain and RLD 2
-2.00401	NM_015537	NELF	nasal embryonic LHRH factor
-2.00401	NM_014501	UBE2S	ubiquitin-conjugating enzyme E2S
-2	NM_006098	GNB2L1	guanine nucleotide binding protein (G protein), beta polypeptide 2-like 1
-1.99601	NM_053056	CCND1	cyclin D1 (PRAD1: parathyroid adenomatosis 1)
-1.99203	NM_004793	PRSS15	protease, serine, 15
-1.98807	NM_012331	MSRA	methionine sulfoxide reductase A
-1.98807	NM_003819	PABPC4	poly(A) binding protein, cytoplasmic 4 (inducible form)
-1.98807	NM_005578	LPP	LIM domain containing preferred translocation partner in lipoma
-1.98807	NM_004718	COX7A2L	cytochrome c oxidase subunit VIIa polypeptide 2 like
-1.98413	AF132197	CYFIP2	cytoplasmic FMR1 interacting protein 2
-1.9802	NM_000919	PAM	peptidylglycine alpha-amidating monooxygenase
-1.9802	NM_006796	AFG3L2	AFG3 ATPase family gene 3-like 2 (yeast)
-1.97239	NM_001739	CA5A	carbonic anhydrase VA, mitochondrial
-1.9685	NM_002395	ME1	malic enzyme 1, NADP(+)-dependent, cytosolic
-1.9685	NM_004922	SEC24C	SEC24 related gene family, member C (S. cerevisiae)
-1.9685	NM_015710	GLTSCR2	glioma tumor suppressor candidate region gene 2
-1.96464	NM_019074	DLL4	delta-like 4 (Drosophila)
-1.96464	NM_000970	RPL6	ribosomal protein L6
-1.96464	NM_001675	ATF4	activating transcription factor 4 (tax-responsive enhancer element B67)
-1.96464	NM_024591	CHMP6	Chromatin modifying protein 6 (hypothetical protein FLJ11749)
-1.96078	NM_013443	ST6GALNAC6	ST6 (alpha-N-acetyl-neuraminyl-2,3-beta-galactosyl-1,3)-N-acetylgalactosaminide alpha-2,6-sialyltransferase 6
-1.96078	NM_178234	TUSC3	tumor suppressor candidate 3
-1.95695	NM_021008	DEAF1	deformed epidermal autoregulatory factor 1 (Drosophila)
-1.94932	NM_006287	TFPI	tissue factor pathway inhibitor (lipoprotein-associated coagulation inhibitor)
-1.94932	NM_005390	PDHA2	pyruvate dehydrogenase (lipoamide) alpha 2
-1.94175	NM_001003938	HBM	hemoglobin mu chain
-1.93798	NM_017794	KIAA1797	Hypothetical protein KIAA1797
-1.93798	NM_207111	TRIAD3	TRIAD3 protein
-1.93798	NM_006562	LBX1	transcription factor similar to D. melanogaster homeodomain protein lady bird late
-1.93424	NM_001098	ACO2	aconitase 2, mitochondrial
-1.93424	AK096324	FLJ39005	hypothetical protein FLJ39005
-1.9305	NM_003780	B4GALT2	UDP-Gal:betaGlcNAc beta 1,4- galactosyltransferase, polypeptide 2
-1.9305	NM_007284	PTK9L	PTK9L protein tyrosine kinase 9-like (A6-related protein)
-1.9305	NM_006816	LMAN2	lectin, mannose-binding 2
-1.9305	NM_004550	NDUFS2	NADH dehydrogenase (ubiquinone) Fe-S protein 2, 49kDa (NADH-coenzyme Q reductase)
-1.9305	NM_032261	C21orf56	chromosome 21 open reading frame 56
-1.92678	NM_005766	FARP1	FERM, RhoGEF (ARHGEF) and pleckstrin domain protein 1 (chondrocyte-derived)
-1.92678	NM_013233	STK39	serine threonine kinase 39 (STE20/SPS1 homolog, yeast)
-1.92308	NM_182760	SUMF1	sulfatase modifying factor 1
-1.92308	NM_018694	ARL6IP4	ADP-ribosylation-like factor 6 interacting protein 4
-1.91939	NM_003388	CYLN2	cytoplasmic linker 2
-1.91939	NM_013450	BAZ2B	bromodomain adjacent to zinc finger domain, 2B
-1.91939	NM_003618	MAP4K3	mitogen-activated protein kinase kinase kinase kinase 3
-1.91571	NM_032631	HDGF2	hepatoma-derived growth factor-related protein 2
-1.91571	NM_080820	HARS2	histidyl-tRNA synthetase 2
-1.91205	NM_207038	TCF12	transcription factor 12 (HTF4, helix-loop-helix transcription factors 4)
-1.9084	NM_003282	TNNI2	troponin I, skeletal, fast
-1.9084	NM_005735	ACTR1B	ARP1 actin-related protein 1 homolog B, centractin beta (yeast)
-1.90476	NM_006904	PRKDC	protein kinase, DNA-activated, catalytic polypeptide
-1.90476	NM_147777	SNX15	sorting nexin 15
-1.90114	NM_016109	ANGPTL4	angiopoietin-like 4
-1.90114	NM_016564	CEND1	Cell cycle exit and neuronal differentiation 1 (BM88 antigen)
-1.90114	NM_031921	ATAD3B	ATPase family, AAA domain containing 3B
-1.90114	NM_001281	CKAP1	cytoskeleton associated protein 1
-1.90114	NM_006638	RPP40	ribonuclease P 40kDa subunit
-1.89753	X75311	MVK	mevalonate kinase (mevalonic aciduria)
-1.89753	NM_003714	STC2	stanniocalcin 2
-1.89753	NM_017882	CLN6	ceroid-lipofuscinosis, neuronal 6, late infantile, variant
-1.89036	NM_014288	ITGB3BP	integrin beta 3 binding protein (beta3-endonexin)
-1.88679	NM_020762	SRGAP1	SLIT-ROBO Rho GTPase activating protein 1
-1.88679	NM_006189	OMP	olfactory marker protein
-1.88324	NM_001912	CTSL	cathepsin L
-1.88324	XM_029084	FLJ21438	hypothetical protein FLJ21438
-1.8797	NM_002823	PTMA	prothymosin, alpha (gene sequence 28)
-1.8797	NM_173685	NSMCE2	Chromosome 8 open reading frame 36 (hypothetical protein FLJ32440)
-1.87617	NM_199235	COLEC11	collectin sub-family member 11
-1.87617	NM_020227	PRDM9	PR domain containing 9
-1.87617	NM_145203	CSNK1A1L	casein kinase 1, alpha 1-like
-1.87266	NM_001155	ANXA6	annexin A6
-1.86916	NM_178448	C9orf140	chromosome 9 open reading frame 140
-1.86916	NM_001636	SLC25A6	solute carrier family 25 (mitochondrial carrier; adenine nucleotide translocator), member 6
-1.86567	NM_005862	STAG1	stromal antigen 1
-1.8622	NM_001352	DBP	D site of albumin promoter (albumin D-box) binding protein
-1.8622	NM_176877	INADL	InaD-like (Drosophila)
-1.85874	NM_030973	MED25	mediator of RNA polymerase II transcription, subunit 25 homolog (yeast)
-1.85874	NM_004499	HNRPAB	heterogeneous nuclear ribonucleoprotein A/B
-1.85874	NM_198794	MAP4K5	mitogen-activated protein kinase kinase kinase kinase 5
-1.85185	NM_004553	NDUFS6	NADH dehydrogenase (ubiquinone) Fe-S protein 6, 13kDa (NADH-coenzyme Q reductase)
-1.84843	NM_000158	GBE1	glucan (1,4-alpha-), branching enzyme 1 (glycogen branching enzyme, Andersen disease, glycogen storage disease type IV)
-1.84843	NM_006281	STK3	serine/threonine kinase 3 (STE20 homolog, yeast)
-1.84502	NM_033297	NALP12	NACHT, leucine rich repeat and PYD containing 12
-1.84502	NM_017422	CALML5	calmodulin-like 5
-1.84502	NM_006409	ARPC1A	actin related protein 2/3 complex, subunit 1A, 41kDa
-1.84502	NM_000110	DPYD	dihydropyrimidine dehydrogenase
-1.84162	NM_178150	FBXO18	F-box protein, helicase, 18
-1.83486	NM_212461	PRKAG1	protein kinase, AMP-activated, gamma 1 non-catalytic subunit
-1.83486	NM_003760	EIF4G3	eukaryotic translation initiation factor 4 gamma, 3
-1.83486	NM_033131	WNT3A	wingless-type MMTV integration site family, member 3A
-1.83486	NM_173476	CCDC78	Coiled-coil domain containing 78 (hypothetical protein FLJ34512)
-1.8315	NM_145177	DHRSX	dehydrogenase/reductase (SDR family) X-linked
-1.8315	NM_138412	RDH13	retinol dehydrogenase 13 (all-trans and 9-cis)
-1.8315	NM_007118	TRIO	triple functional domain (PTPRF interacting)
-1.8315	NM_005163	AKT1	v-akt murine thymoma viral oncogene homolog 1
-1.8315	NM_006868	RAB31	RAB31, member RAS oncogene family
-1.8315	NM_002242	KCNJ13	potassium inwardly-rectifying channel, subfamily J, member 13
-1.82815	NM_000381	MID1	midline 1 (Opitz/BBB syndrome)
-1.82815	XM_371474	PLXNB2	plexin B2
-1.82815	NM_003671	CDC14B	CDC14 cell division cycle 14 homolog B (S. cerevisiae)
-1.82815	NM_020408	LYRM4	LYR motif containing 4
-1.82815	NM_144977	FAM31B	family with sequence similarity 31, member B
-1.82482	NM_000504	F10	coagulation factor X
-1.82482	NM_006161	NEUROG1	neurogenin 1
-1.82482	NM_019070	DDX49	DEAD (Asp-Glu-Ala-Asp) box polypeptide 49
-1.82482	NM_003330	TXNRD1	thioredoxin reductase 1
-1.82149	NM_007169	PEMT	phosphatidylethanolamine N-methyltransferase
-1.82149	NM_032378	EEF1D	eukaryotic translation elongation factor 1 delta (guanine nucleotide exchange protein)
-1.82149	NM_017828	COMMD4	COMM domain containing 4
-1.81488	NM_004987	LIMS1	LIM and senescent cell antigen-like domains 1
-1.81488	NM_002967	SAFB	scaffold attachment factor B
-1.81159	NM_003680	YARS	tyrosyl-tRNA synthetase
-1.81159	NM_002471	MYH6	myosin, heavy polypeptide 6, cardiac muscle, alpha (cardiomyopathy, hypertrophic 1)
-1.81159	NM_018470	C10orf110	chromosome 10 open reading frame 110
-1.81159	CR591849	ME1	Malic enzyme 1, NADP(+)-dependent, cytosolic
-1.81159	NM_003730	RNASET2	ribonuclease T2
-1.80832	NM_018194	HHAT	hedgehog acyltransferase
-1.80832	NM_002227	JAK1	Janus kinase 1 (a protein tyrosine kinase)
-1.80832	NM_032130	DKFZP434J0113	hypothetical protein DKFZp434J0113
-1.80505	NM_002412	MGMT	O-6-methylguanine-DNA methyltransferase
-1.80505	NM_001235	SERPINH1	serine (or cysteine) proteinase inhibitor, clade H (heat shock protein 47), member 1, (collagen binding protein 1)
-1.80505	NM_001364	DLG2	discs, large homolog 2, chapsyn-110 (Drosophila)
-1.80505	NM_012403	ANP32C	acidic (leucine-rich) nuclear phosphoprotein 32 family, member C
-1.8018	NM_014891	PDAP1	PDGFA associated protein 1
-1.8018	NM_001620	AHNAK	AHNAK nucleoprotein (desmoyokin)
-1.8018	NM_145260	OSR1	odd-skipped related 1 (Drosophila)
-1.8018	NM_152670	C2orf51	chromosome 2 open reading frame 51 (hypothetical protein FLJ25369)
-1.79856	AF049893	IPF1	insulin promoter factor 1, homeodomain transcription factor
-1.79533	NM_012183	FOXD3	forkhead box D3
-1.79211	NM_002213	ITGB5	integrin, beta 5
-1.79211	NM_000876	IGF2R	insulin-like growth factor 2 receptor
-1.79211	NM_144673	CKLFSF2	chemokine-like factor super family 2
-1.79211	NM_014272	ADAMTS7	a disintegrin-like and metalloprotease (reprolysin type) with thrombospondin type 1 motif, 7
-1.79211	NM_020235	BBX	bobby sox homolog (Drosophila)
-1.78891	NM_005560	LAMA5	laminin, alpha 5
-1.78891	NM_006688	C1QL1	complement component 1, q subcomponent-like 1
-1.78891	NM_003978	PSTPIP1	proline-serine-threonine phosphatase interacting protein 1
-1.78571	NM_031938	BCDO2	beta-carotene dioxygenase 2
-1.78571	NM_018303	SEC5L1	SEC5-like 1 (S. cerevisiae)
-1.78571	NM_015180	SYNE2	spectrin repeat containing, nuclear envelope 2
-1.78571	NM_003731	SSNA1	Sjogren's syndrome nuclear autoantigen 1
-1.78571	NM_025241	UBXD1	UBX domain containing 1
-1.78253	NM_014739	BCLAF1	BCL2-associated transcription factor 1
-1.78253	NM_203462	MRFAP1L1	Morf4 family associated protein 1-like 1 (PP784 protein)
-1.77936	NM_020121	UGCGL2	UDP-glucose ceramide glucosyltransferase-like 2
-1.77936	NM_138357	CCDC109A	coiled-coil domain containing 109A
-1.77936	NM_022918	TMEM135	Transmembrane protein 135 (hypothetical protein FLJ22104)
-1.7762	NM_004960	FUS	fusion (involved in t(12;16) in malignant liposarcoma)
-1.7762	NM_022065	THADA	thyroid adenoma associated
-1.77305	NM_001633	AMBP	alpha-1-microglobulin/bikunin precursor
-1.77305	NM_000527	LDLR	low density lipoprotein receptor (familial hypercholesterolemia)
-1.77305	NM_013451	FER1L3	fer-1-like 3, myoferlin (C. elegans)
-1.77305	NM_001916	CYC1	cytochrome c-1
-1.77305	NM_004161	RAB1A	RAB1A, member RAS oncogene family
-1.76991	NM_002511	NMBR	neuromedin B receptor
-1.76678	NM_021738	SVIL	supervillin
-1.76678	NM_007159	SLMAP	sarcolemma associated protein
-1.76678	NM_002799	PSMB7	proteasome (prosome, macropain) subunit, beta type, 7
-1.76678	NM_022917	NOL6	nucleolar protein family 6 (RNA-associated)
-1.76678	NM_213649	SFXN4	sideroflexin 4
-1.76367	NM_153443	KIR3DL3	killer cell immunoglobulin-like receptor, three domains, long cytoplasmic tail, 3
-1.76367	NM_000983	RPL22	ribosomal protein L22
-1.76367	NM_014972	TCF25	transcription factor 25 (basic helix-loop-helix) (KIAA1049 protein)
-1.76367	NM_001259	CDK6	cyclin-dependent kinase 6
-1.76056	NM_031482	APG10L	APG10 autophagy 10-like (S. cerevisiae)
-1.75747	NM_001001890	RUNX1	runt-related transcription factor 1 (acute myeloid leukemia 1; aml1 oncogene)
-1.75747	NM_018643	TREM1	triggering receptor expressed on myeloid cells 1
-1.75747	NM_015995	KLF13	Kruppel-like factor 13
-1.75439	NM_212479	ZMYND11	zinc finger, MYND domain containing 11
-1.75439	NM_003077	SMARCD2	SWI/SNF related, matrix associated, actin dependent regulator of chromatin, subfamily d, member 2
-1.75439	NM_004329	BMPR1A	bone morphogenetic protein receptor, type IA
-1.75439	NM_020901	KIAA1542	CTD-binding SR-like protein rA9
-1.75439	NM_139015	SPPL3	signal peptide peptidase 3
-1.75131	NM_017986	GPR172B	G protein-coupled receptor 172B
-1.75131	NM_030662	MAP2K2	mitogen-activated protein kinase kinase 2
-1.75131	NM_174889	NDUFA12L	NDUFA12-like (hypothetical protein LOC91942)
-1.75131	XM_032693	SEC14L5	SEC14-like 5 (S. cerevisiae) (hypothetical protein KIAA0420)
-1.74825	NM_001013	RPS9	ribosomal protein S9
-1.7452	NM_001627	ALCAM	activated leukocyte cell adhesion molecule
-1.7452	NM_176782	C1orf179	chromosome 1 open reading frame 179
-1.74216	NM_030962	SBF2	SET binding factor 2
-1.74216	NM_152653	UBE2E2	ubiquitin-conjugating enzyme E2E 2 (UBC4/5 homolog, yeast)
-1.73913	NM_177967	PHGDHL1	phosphoglycerate dehydrogenase like 1
-1.73913	NM_018964	SLC37A1	solute carrier family 37 (glycerol-3-phosphate transporter), member 1
-1.73913	NM_080676	C20orf133	chromosome 20 open reading frame 133
-1.73913	NM_153265	EML3	echinoderm microtubule associated protein like 3 (hypothetical protein FLJ35827)
-1.73611	NM_006278	ST3GAL4	ST3 beta-galactoside alpha-2,3-sialyltransferase 4
-1.73611	NM_032499	C15orf41	chromosome 15 open reading frame 41
-1.7331	NM_133631	ROBO1	roundabout, axon guidance receptor, homolog 1 (Drosophila)
-1.7331	NM_005587	MEF2A	MADS box transcription enhancer factor 2, polypeptide A (myocyte enhancer factor 2A)
-1.7331	XM_051200	FTO	fatso
-1.7301	NM_018486	HDAC8	histone deacetylase 8
-1.7301	NM_005514	HLA-B	major histocompatibility complex, class I, B
-1.72712	NM_022458	LMBR1	limb region 1 homolog (mouse)
-1.72712	NM_005922	MAP3K4	mitogen-activated protein kinase kinase kinase 4
-1.72414	NM_006077	CBARA1	calcium binding atopy-related autoantigen 1
-1.72414	NM_006775	QKI	quaking homolog, KH domain RNA binding (mouse)
-1.72117	NM_005599	NHLH2	nescient helix loop helix 2
-1.72117	NM_005572	LMNA	lamin A/C
-1.72117	NM_015627	ARH	LDL receptor adaptor protein
-1.72117	NM_006648	WNK2	WNK lysine deficient protein kinase 2
-1.72117	NM_002829	PTPN3	protein tyrosine phosphatase, non-receptor type 3
-1.72117	NM_002246	KCNK3	potassium channel, subfamily K, member 3
-1.71821	NM_002291	LAMB1	laminin, beta 1
-1.71821	NM_014761	KIAA0174	hypothetical protein KIAA0174
-1.71821	NM_000904	NQO2	NAD(P)H dehydrogenase, quinone 2
-1.71527	NM_006433	GNLY	granulysin
-1.71527	NM_002389	MCP	membrane cofactor protein (CD46, trophoblast-lymphocyte cross-reactive antigen)
-1.71527	NM_001260	CDK8	cyclin-dependent kinase 8
-1.71233	NM_004050	BCL2L2	BCL2-like 2
-1.71233	NM_012295	CABIN1	calcineurin binding protein 1
-1.71233	NM_031462	CD99L2	CD99 antigen-like 2
-1.71233	NM_006726	LRBA	LPS-responsive vesicle trafficking, beach and anchor containing
-1.70648	NM_198334	GANAB	glucosidase, alpha; neutral AB
-1.70648	NM_152333	SLC25A29	solute carrier family 25, member 29
-1.70648	NM_133261	GIPC3	GIPC PDZ domain protein GIPC3
-1.70358	NM_012473	TXN2	thioredoxin 2
-1.70068	NM_005718	ARPC4	actin related protein 2/3 complex, subunit 4, 20kDa
-1.70068	NM_003011	SET	SET translocation (myeloid leukemia-associated)
-1.70068	NM_015974	CRYL1	crystallin, lambda 1
-1.70068	NM_001417	EIF4B	eukaryotic translation initiation factor 4B
-1.70068	NM_000539	RHO	rhodopsin (opsin 2, rod pigment) (retinitis pigmentosa 4, autosomal dominant)
-1.69779	NM_005321	HIST1H1E	histone 1, H1e
-1.69779	NM_032772	ZNF503	zinc finger protein 503
-1.69779	NM_015675	GADD45B	growth arrest and DNA-damage-inducible, beta
-1.69779	NM_031894	FTHL17	ferritin, heavy polypeptide-like 17
-1.69492	NM_003748	ALDH4A1	aldehyde dehydrogenase 4 family, member A1
-1.69492	NM_003107	SOX4	SRY (sex determining region Y)-box 4
-1.69492	NM_015926	TEX264	testis expressed sequence 264
-1.69205	NM_006184	NUCB1	nucleobindin 1
-1.69205	NM_005892	FMNL1	formin-like 1
-1.69205	XM_056455	D2S448	Melanoma associated gene
-1.69205	NM_145177	DHRSX	dehydrogenase/reductase (SDR family) X-linked
-1.69205	NM_183422	TGFB1I4	transforming growth factor beta 1 induced transcript 4
-1.69205	NM_014112	TRPS1	trichorhinophalangeal syndrome I
-1.68919	NM_198129	LAMA3	laminin, alpha 3
-1.68919	NM_001277	CHKA	choline kinase alpha
-1.68919	NM_001845	COL4A1	collagen, type IV, alpha 1
-1.68634	NM_002742	PRKD1	protein kinase D1
-1.68634	NM_032360	ACBD6	acyl-Coenzyme A binding domain containing 6
-1.68634	NM_001013845	CXorf40B	chromosome X open reading frame 40B
-1.68634	NM_024339	THOC6	THO complex 6 homolog (Drosophila) (hypothetical protein MGC27169)
-1.6835	NM_000875	IGF1R	insulin-like growth factor 1 receptor
-1.6835	NM_006026	H1FX	H1 histone family, member X
-1.6835	NM_022457	RFWD2	ring finger and WD repeat domain 2
-1.68067	NM_031407	HUWE1	HECT, UBA and WWE domain containing 1
-1.68067	NM_000182	HADHA	hydroxyacyl-Coenzyme A dehydrogenase/3-ketoacyl-Coenzyme A thiolase/enoyl-Coenzyme A hydratase (trifunctional protein), alpha subunit
-1.68067	NM_152898	FERD3L	Fer3-like (Drosophila)
-1.68067	NM_030938	TMEM49	transmembrane protein 49
-1.67785	NM_013341	PTD004	GTP-binding protein PTD004
-1.67504	NM_016188	ACTL6B	actin-like 6B
-1.67504	BC051799	SREBF2	sterol regulatory element binding transcription factor 2
-1.67504	NM_152484	ZNF569	zinc finger protein 569
-1.67504	BC010491	MGC4677	hypothetical protein MGC4677
-1.67504	NM_017583	TRIM44	tripartite motif-containing 44
-1.67224	NM_133263	PPARGC1B	peroxisome proliferative activated receptor, gamma, coactivator 1, beta
-1.67224	NM_198555	ANKRD36	ankyrin repeat domain 36
-1.66945	NM_016369	CLDN18	claudin 18
-1.66945	NM_021972	SPHK1	sphingosine kinase 1
-1.66945	NM_005709	USH1C	Usher syndrome 1C (autosomal recessive, severe)
-1.66945	NM_013336	SEC61A1	Sec61 alpha 1 subunit (S. cerevisiae)
-1.66667	NM_016441	CRIM1	cysteine-rich motor neuron 1
-1.66667	NM_002130	HMGCS1	3-hydroxy-3-methylglutaryl-Coenzyme A synthase 1 (soluble)
-1.66667	NM_152740	HIBADH	3-hydroxyisobutyrate dehydrogenase
-1.66667	NM_002069	GNAI1	guanine nucleotide binding protein (G protein), alpha inhibiting activity polypeptide 1
-1.66667	NM_005430	WNT1	wingless-type MMTV integration site family, member 1
-1.66667	NM_145230	ATP6V0E2	ATPase, H+ transporting V0 subunit e2
-1.66389	NM_005052	RAC3	ras-related C3 botulinum toxin substrate 3 (rho family, small GTP binding protein Rac3)
-1.66113	NM_003128	SPTBN1	spectrin, beta, non-erythrocytic 1
-1.66113	NM_006428	MRPL28	mitochondrial ribosomal protein L28
-1.66113	NM_013249	ZNF214	zinc finger protein 214
-1.65837	NM_001415	EIF2S3	eukaryotic translation initiation factor 2, subunit 3 gamma, 52kDa
-1.65837	NM_016653	ZAK	sterile alpha motif and leucine zipper containing kinase AZK
-1.65837	NM_015111	N4BP3	Nedd4 binding protein 3
-1.65563	NM_138614	DHX30	DEAH (Asp-Glu-Ala-His) box polypeptide 30
-1.65017	NM_004168	SDHA	succinate dehydrogenase complex, subunit A, flavoprotein (Fp)
-1.64745	NM_032945	TNFRSF6B	tumor necrosis factor receptor superfamily, member 6b, decoy
-1.64745	NM_032311	POLDIP3	polymerase (DNA-directed), delta interacting protein 3
-1.64745	NM_019892	INPP5E	inositol polyphosphate-5-phosphatase, 72 kDa
-1.64474	NM_005077	TLE1	transducin-like enhancer of split 1 (E(sp1) homolog, Drosophila)
-1.64474	NM_005197	CHES1	checkpoint suppressor 1
-1.64474	NM_002074	GNB1	guanine nucleotide binding protein (G protein), beta polypeptide 1
-1.64474	NM_002929	GRK1	G protein-coupled receptor kinase 1
-1.64204	NM_153437	ODF2	outer dense fiber of sperm tails 2
-1.63934	NM_002744	PRKCZ	protein kinase C, zeta
-1.63934	AL080111	NEK7	NIMA (never in mitosis gene a)-related kinase 7
-1.63934	NM_005322	HIST1H1B	histone 1, H1b
-1.63934	NM_004529	MLLT3	myeloid/lymphoid or mixed-lineage leukemia (trithorax homolog, Drosophila); translocated to, 3
-1.63666	NM_002773	PRSS8	protease, serine, 8 (prostasin)
-1.63666	NM_016004	IFT52	intraflagellar transport 52 homolog (Chlamydomonas)
-1.63399	NM_004357	CD151	CD151 antigen
-1.63132	NM_144704	AIFM3	apoptosis-inducing factor, mitochondrion-associated, 3 (hypothetical protein FLJ30473)
-1.63132	NM_145659	IL27	interleukin 27
-1.63132	NM_002886	RAP2B	RAP2B, member of RAS oncogene family
-1.63132	NM_014371	AKAP8L	A kinase (PRKA) anchor protein 8-like
-1.62866	NM_003285	TNR	tenascin R (restrictin, janusin)
-1.62866	NM_005012	ROR1	receptor tyrosine kinase-like orphan receptor 1
-1.62866	NM_004343	CALR	calreticulin
-1.62866	NM_002821	PTK7	PTK7 protein tyrosine kinase 7
-1.62866	NM_013442	STOML2	stomatin (EPB72)-like 2
-1.62338	NM_001012732	DCTD	dCMP deaminase
-1.62338	NM_006324	CFDP1	craniofacial development protein 1
-1.62075	NM_013270	TSP50	testes-specific protease 50
-1.62075	NM_145802	SEPT6	septin 6
-1.62075	NM_001002031	ATP5G2	ATP synthase, H+ transporting, mitochondrial F0 complex, subunit c (subunit 9), isoform 2
-1.61812	NM_006274	CCL19	chemokine (C-C motif) ligand 19
-1.61812	NM_020381	PDSS2	prenyl (decaprenyl) diphosphate synthase, subunit 2
-1.61812	NM_015414	RPL36	ribosomal protein L36
-1.61812	NM_012290	TLK1	tousled-like kinase 1
-1.61812	NM_019082	DDX56	DEAD (Asp-Glu-Ala-Asp) box polypeptide 56
-1.61812	NM_001892	CSNK1A1	casein kinase 1, alpha 1
-1.61551	NM_012302	LPHN2	latrophilin 2
-1.6129	NM_014812	CEP170	centrosomal protein 170kDa
-1.60772	NM_001005743	NUMB	numb homolog (Drosophila)
-1.60772	AL050256	C22orf24	chromosome 22 open reading frame 24
-1.60514	NM_007309	DIAPH2	diaphanous homolog 2 (Drosophila)
-1.60514	NM_032206	NOD27	nucleotide-binding oligomerization domains 27
-1.60514	NM_014595	NT5C	5', 3'-nucleotidase, cytosolic
-1.60514	NM_024671	ZNF768	zinc finger protein 768 (hypothetical protein FLJ23436)
-1.60514	NM_005548	KARS	lysyl-tRNA synthetase
-1.60514	NM_003271	TM4SF7	transmembrane 4 superfamily member 7
-1.60256	NM_020148	SPIRE1	spire homolog 1 (Drosophila)
-1.60256	NM_213598	ZNF543	zinc finger protein 543
-1.6	NM_030751	TCF8	transcription factor 8 (represses interleukin 2 expression)
-1.6	NM_012219	MRAS	muscle RAS oncogene homolog
-1.59744	NM_006291	TNFAIP2	tumor necrosis factor, alpha-induced protein 2
-1.59744	NM_002978	SCNN1D	sodium channel, nonvoltage-gated 1, delta
-1.59744	NM_052880	MGC17330	HGFL gene
-1.59236	NM_018249	CDK5RAP2	CDK5 regulatory subunit associated protein 2
-1.59236	NM_080475	SERPINB11	serine (or cysteine) proteinase inhibitor, clade B (ovalbumin), member 11
-1.59236	NM_002834	PTPN11	protein tyrosine phosphatase, non-receptor type 11 (Noonan syndrome 1)
-1.59236	NM_015250	BICD2	bicaudal D homolog 2 (Drosophila)
-1.58983	NM_003816	ADAM9	a disintegrin and metalloproteinase domain 9 (meltrin gamma)
-1.58983	NM_006629	ZNF271	zinc finger protein 271
-1.58983	NM_181354	OXR1	oxidation resistance 1
-1.5873	NM_019862	ABCC1	ATP-binding cassette, sub-family C (CFTR/MRP), member 1
-1.5873	NM_152901	PYC1	pyrin-domain containing protein 1
-1.58479	AK022678	FLJ12616	hypothetical protein FLJ12616
-1.57978	NM_182616	C15orf38	chromosome 15 open reading frame 38
-1.57978	NM_005779	LHFPL2	lipoma HMGIC fusion partner-like 2
-1.57233	NM_001792	CDH2	cadherin 2, type 1, N-cadherin (neuronal)
-1.57233	NM_003883	HDAC3	histone deacetylase 3
-1.57233	NM_003316	TTC3	tetratricopeptide repeat domain 3
-1.57233	NM_013943	CLIC4	chloride intracellular channel 4
-1.56986	NM_012407	PRKCABP	protein kinase C, alpha binding protein
-1.56986	XM_376101	LOC375251	similar to KIAA1641 protein
-1.5674	AF132970	THAP4	THAP domain containing 4
-1.56495	NM_015392	NPDC1	neural proliferation, differentiation and control, 1
-1.56495	NM_006819	STIP1	stress-induced-phosphoprotein 1 (Hsp70/Hsp90-organizing protein)
-1.56495	NM_017812	CHCHD3	coiled-coil-helix-coiled-coil-helix domain containing 3
-1.5625	NM_017890	COH1	Cohen syndrome 1
-1.56006	NM_014680	KIAA0100	hypothetical protein KIAA0100
-1.55521	NM_024761	MOBKL2B	MOB1, Mps One Binder kinase activator-like 2B (yeast)
-1.55039	NM_001007233	ERCC8	excision repair cross-complementing rodent repair deficiency, complementation group 8
-1.54799	NM_001607	ACAA1	acetyl-Coenzyme A acyltransferase 1 (peroxisomal 3-oxoacyl-Coenzyme A thiolase)
-1.54799	NM_178814	AP1S3	adaptor-related protein complex 1, sigma 3 subunit
-1.54799	NM_032207	C19orf44	chromosome 19 open reading frame 44
-1.5456	NM_001161	NUDT2	nudix (nucleoside diphosphate linked moiety X)-type motif 2
-1.5456	NM_003599	SUPT3H	suppressor of Ty 3 homolog (S. cerevisiae)
-1.5456	AK056767	MAFK	v-maf musculoaponeurotic fibrosarcoma oncogene homolog K (avian)
-1.5456	NM_006925	SFRS5	splicing factor, arginine/serine-rich 5
-1.5456	NM_020451	SEPN1	selenoprotein N, 1
-1.54321	NM_212492	GPS1	G protein pathway suppressor 1
-1.5361	NM_018837	SULF2	sulfatase 2
-1.5361	NM_022802	CTBP2	C-terminal binding protein 2
-1.5361	NM_003213	TEAD4	TEA domain family member 4
-1.5361	NM_014017	MAPBPIP	mitogen-activated protein-binding protein-interacting protein
-1.5361	NM_015051	TXNDC4	thioredoxin domain containing 4 (endoplasmic reticulum)
-1.53374	NM_001087	AAMP	angio-associated, migratory cell protein
-1.53374	NM_145296	IGSF4C	immunoglobulin superfamily, member 4C
-1.53374	NM_000146	FTL	ferritin, light polypeptide
-1.53139	NM_002028	FNTB	farnesyltransferase, CAAX box, beta
-1.52905	NM_013975	LIG3	ligase III, DNA, ATP-dependent
-1.52905	NM_020062	SLC2A4RG	SLC2A4 regulator
-1.52905	NM_003598	TEAD2	TEA domain family member 2
-1.52672	NM_004587	RRBP1	ribosome binding protein 1 homolog 180kDa (dog)
-1.52672	NM_024678	NARS2	asparaginyl-tRNA synthetase 2 (mitochondrial)(putative) (hypothetical protein FLJ23441)
-1.52672	NM_178226	FBXW5	F-box and WD-40 domain protein 5
-1.52672	NM_015380	CGI-51	CGI-51 protein
-1.52439	NM_012181	FKBP8	FK506 binding protein 8, 38kDa
-1.52439	NM_178568	RTN4RL1	reticulon 4 receptor-like 1
-1.52207	NM_144733	HNRPUL1	heterogeneous nuclear ribonucleoprotein U-like 1
-1.51976	NM_178351	LCE1C	late cornified envelope 1C
-1.51976	NM_014267	SMAP	small acidic protein
-1.51745	NM_001001132	ITSN1	intersectin 1 (SH3 domain protein)
-1.51515	NM_001304	CPD	carboxypeptidase D
-1.51515	NM_018693	FBXO11	F-box protein 11
-1.51286	NM_014982	PCNX	pecanex homolog (Drosophila)
-1.5083	NM_003412	ZIC1	Zic family member 1 (odd-paired homolog, Drosophila)
-1.5083	NM_001981	EPS15	epidermal growth factor receptor pathway substrate 15
-1.50602	NM_015691	WWC3	WWC family member 3 (hypothetical protein KIAA1280)
-1.50376	NM_153813	ZFPM1	zinc finger protein, multitype 1
-1.50376	NM_001003395	TPD52L1	tumor protein D52-like 1
-1.49925	NM_002800	PSMB9	proteasome (prosome, macropain) subunit, beta type, 9 (large multifunctional protease 2)
-1.49701	NM_138575	PGAM5	phosphoglycerate mutase family member 5
-1.49701	NM_007278	GABARAP	GABA(A) receptor-associated protein
-1.49701	NM_024407	NDUFS7	NADH dehydrogenase (ubiquinone) Fe-S protein 7, 20kDa (NADH-coenzyme Q reductase)
-1.49701	NM_152569	C9orf66	chromosome 9 open reading frame 66
-1.49701	NM_018231	FLJ10815	amino acid transporter
-1.49701	NM_153356	TBC1D21	TBC1 domain family, member 21
-1.49701	NM_000056	BCKDHB	branched chain keto acid dehydrogenase E1, beta polypeptide (maple syrup urine disease)
-1.49701	NM_004689	MTA1	metastasis associated 1
-1.49701	NM_001953	ECGF1	endothelial cell growth factor 1 (platelet-derived)
-1.49701	NM_002804	PSMC3	proteasome (prosome, macropain) 26S subunit, ATPase, 3
-1.49701	NM_012111	AHSA1	AHA1, activator of heat shock 90kDa protein ATPase homolog 1 (yeast)
-1.49701	NM_002268	KPNA4	karyopherin alpha 4 (importin alpha 3)
-1.49701	NM_007270	FKBP9	FK506 binding protein 9, 63 kDa
-1.49701	NM_003071	SMARCA3	SWI/SNF related, matrix associated, actin dependent regulator of chromatin, subfamily a, member 3
-1.49701	NM_014000	VCL	vinculin
-1.49701	NM_153018	ZFP3	zinc finger protein 3 homolog (mouse) (hypothetical protein FLJ30726)
-1.49701	NM_005030	PLK1	polo-like kinase 1 (Drosophila)
-1.49701	NM_181844	BCL6B	B-cell CLL/lymphoma 6, member B (zinc finger protein)
-1.49701	NM_006374	STK25	serine/threonine kinase 25 (STE20 homolog, yeast)
-1.49701	NM_006429	CCT7	chaperonin containing TCP1, subunit 7 (eta)
-1.49701	AK001507	PB1	polybromo 1
-1.49701	NM_000293	PHKB	phosphorylase kinase, beta
-1.49701	NM_016642	SPTBN5	spectrin, beta, non-erythrocytic 5
-1.49701	NM_002650	PIK4CA	phosphatidylinositol 4-kinase, catalytic, alpha polypeptide
-1.49701	NM_003517	HIST2H2AC	histone 2, H2ac
-1.49701	U68019	SMAD3	SMAD, mothers against DPP homolog 3 (Drosophila)
-1.49701	NM_002167	ID3	inhibitor of DNA binding 3, dominant negative helix-loop-helix protein
-1.49701	NM_017641	KIF21A	kinesin family member 21A
-1.49701	NM_003775	EDG6	endothelial differentiation, G-protein-coupled receptor 6
-1.49701	NM_006325	RAN	RAN, member RAS oncogene family
-1.49701	NM_145685	BRF1	BRF1 homolog, subunit of RNA polymerase III transcription initiation factor IIIB (S. cerevisiae)
-1.49701	NM_001961	EEF2	eukaryotic translation elongation factor 2
-1.49701	NM_001002260	C9orf58	chromosome 9 open reading frame 58
-1.49701	NM_002631	PGD	phosphogluconate dehydrogenase
-1.49701	NM_006351	TIMM44	translocase of inner mitochondrial membrane 44 homolog (yeast)
-1.49701	NM_001017418	SPRR2B	small proline-rich protein 2B
-1.49701	NM_000303	PMM2	phosphomannomutase 2
-1.49701	NM_033258	GNG8	guanine nucleotide binding protein (G protein), gamma 8
-1.49701	NM_020999	NEUROG3	neurogenin 3
-1.49701	NM_006801	KDELR1	KDEL (Lys-Asp-Glu-Leu) endoplasmic reticulum protein retention receptor 1
-1.49701	NM_024493	ZNF306	zinc finger protein 306
-1.49701	NM_006299	ZNF193	zinc finger protein 193
-1.49701	NM_178438	LCE5A	late cornified envelope 5A
-1.49701	NM_004398	DDX10	DEAD (Asp-Glu-Ala-Asp) box polypeptide 10
-1.49701	NM_016639	TNFRSF12A	tumor necrosis factor receptor superfamily, member 12A
