# Supplementary material for: Global gene expression analysis of early response to chemotherapy treatment in ovarian cancer spheroids
Source: BMC Genomics. 2008 Feb 26;9:99. doi: 10.1186/1471-2164-9-99 (PMC2279123; doi:10.1186/1471-2164-9-99)
Supplement: Additional file 6 — Supplemental Table 6. Networks with significant score, affected by topotecan treatment in OC spheroids [file 1471-2164-9-99-S6.xls]

## Sheet: TPTn 1.5 fold networks-gene lis
Networks with significant score, affected by topotecan treatment in OC spheroids
©2000-2006 Ingenuity Systems, Inc. All rights reserved.
id	genes	score	focus genes	top functions
1	ARL6IP, ASPM, ATAD2, CDKN1A, COG1, COG5, CRI2, DDB2, DEAF1, DLG7, FHIT, H2AFZ, HES6, HIST1H1B, HNRPA2B1, KIF2C, KLF5, LIG3, MLLT1, NEIL1, NUSAP1, PARP2, PLK2, PSAP, RACGAP1, SET, SPDEF, SUPT16H, TRIM44 (includes EG:54765), UBE2C, UBE2D1, UBE2S, UBE2T, UHRF1, VGLL4	41	35	DNA Replication, Recombination, and Repair, Cell Cycle, Cellular Compromise
2	ADCY2, ADCY5, AKT1, ASCL2, CCL19, CCND1, CDH2, DKK1, DLC1, DLG1, DLG2, DLL4, FZD1, FZD4, GNAI1, GNB1, GNB2L1, H2AFX, MDFI (includes EG:4188), MRAS, NEUROG1, NEUROG3, NRAS, PRKAG1, PRKAR1A, PTPRM, RASSF1, ROBO1, SEMA3C, SRGAP1, TBCD, TUBB3, TUBB2A, WNT1, WNT3A	41	35	Cellular Movement, Cancer, Reproductive System Disease
3	AMPH, BRE, CABIN1, CALM1, CASP3, DAPK1, DDEF1, DNM2, DOCK1, EIF4B, EIF4G1, EIF4G3, ENO1, EPN1, EPS15, GNLY, GRK1, LMNA, MAP4K3, PTK2, PTMA, RHO, RIT2, SNCG, SPHK1, SPTAN1, SPTBN1, STK3, SYNE2, TNFRSF6B, TPD52L1, TPD52L2, TRIO, TXNL5, WASF1	41	35	Cellular Assembly and Organization, Cellular Function and Maintenance, Cellular Movement
4	ALDOA, ANP32B, B2M, BRF1, CALR, CAMK1, CKB, CLIC4, CORO1A, ELAVL1, FN1, GABARAP, HLA-A, HLA-B, HLA-E, IGF1R, ITGB5, ITGB3BP, ITSN1, KPNA2, KRT8, MAPK7, MEF2A, NALP12, NTN1, NUMB, PTPN11, PTPN3 (includes EG:5774), RAB1A, RAN, SLC2A4RG, SND1 (includes EG:27044), VCL, YWHAB, ZAK	41	35	Protein Trafficking, Cell Death, Molecular Transport
5	ACTL6A, ACTL6B, ARID1B (includes EG:57492), CCNB2, CDC2, CDK8, CEP170, CGA, CTSL2, GMNN, HMGA2, IFITM2, IFNGR1, INSR, ISGF3G, JAK1, MED25, NEK2, PKMYT1, PLK1, PLXNB2, PRKCZ, PSMA4, PSMB7, PTPRG, PTTG1, RAD51AP1, RNF103, SFRS5, SLC9A3R1, SMARCB1, SMARCD2, SNX15, SURF6, TUB	41	35	Cell Cycle, Cellular Assembly and Organization, Cancer
6	ADAM9, ADK, ALCAM, APBA3, APP, CASP7, CD46, CD151, DHCR24, ECE1, FLNB, HMGCS1, IGSF8 (includes EG:93185), ITGB1, ITGB1BP2, LAMA2, LAMA3, LAMA5, LAMB1, LAMB1-2, LAMC3, LDLR, LDLRAP1, LSS, MVD, MVK, PCSK9, PIK4CA, PITPNM1, PPARGC1B, SNX17 (includes EG:9784), SQLE, SREBF2, TNFAIP2 (includes EG:7127), TSPAN4 (includes EG:7106)	23	26	Cardiovascular Disease, Cellular Assembly and Organization, Genetic Disorder
7	AHR, BLK, C19ORF2, CORO2A, CTBP2, ERCC8, EWSR1, GATA3, GTF2B, HDAC3, HIST4, HIST1H4C, ID3, IL27, LTBP1, MTA1, POLR2A, POLR2E, RAG1, RAG2, RUNX1, SIX3, SMAD3, SMYD1, SOX9, TBL1X, TBL1XR1, TCF8, TCF12, TIMP1, TLE1, USP18, XAB2, ZFPM1, ZFPM2	22	25	Gene Expression, Cellular Development, Hematological System Development and Function
8	ACAA1, ANG, BCL6B, BMPR1A, BMPR1B, C5, CA5A, CD247, DEF6, DNAI2, DYNC2H1, DYNLT1, EDIL3, FYN, GRAP, IDS, KCNK3, LAT, LCK, NKTR, PEG10, PEX11A, PPARG, PPIC, RPP30, RPP40, SH2D2A, SIT1, SLC12A6, SULF2, SUMF1, TNF, TUB, VEGF, WDR48	17	22	Cell-To-Cell Signaling and Interaction, Cellular Development, Hematological System Development and Function
9	ABCC1, ABCC4, ALDOA, AMOTL2, ARPP-19, CASP8, CDH3, COL4A1, CRIM1, DPYD, E2F5, EIF2AK2, EIF3S8, FAF1, FKBP9, IL24, KRAS, MYCN, NME2, NOL3, NR3C2, NUCB1, PIN4, RPL6, RPL22, RPLP1, RPLP2, RPLP0 (includes EG:6175), RPS2, RPS9, TERC (includes EG:7012), TNFRSF10A (includes EG:8797), TNFRSF10B, TPM1, TUFM	13	19	Protein Synthesis, Cancer, Cell Death
10	BCL2L2, BID, BIK, C1QL1, CHEK2, CSDA, CTSL, DNMT1, DXYS155E, EIF2S3, GADD45B, HRK, HUWE1, ITM2C, KIAA0101, LIG3, LIG4, MAP3K4, MCL1, MSRA, NCOA6, NFYB, NR4A1, NUDT2, PCNA, PRKDC, RFC3, RFX1, RPA1, TLX1, UNG2, XRCC4, XRCC6, ZIC2, ZMPSTE24	13	19	DNA Replication, Recombination, and Repair, Cancer, Cell Death
11	AHSA1, ARPC2, ARPC4, ARPC5, ARPC1A, ARPC1B, BCL2, BCLAF1, BNIP3 (includes EG:664), BNIP3L, CA12, CKS2 (includes EG:1164), CLDN1, CLDN2, FKBP8, GBE1, HNRPA2B1, IL15, INADL (includes EG:10207), KARS, MITF, NDRG1, NHLH2, NUDT14, PRF1, RNF139, SAFB2, TBX2, TCOF1 (includes EG:6949), TEGT, TJP2, TJP3, TXNRD1, VHL, WNK4	13	19	Cellular Assembly and Organization, Cancer, Cell Death
12	ACO1, ACO2, ATF4, BACH1, CCL20, CYLN2, CYP11A1, GCH1, GLA, IFNG, IL17A, IL17RA, IREB2, KLRK1, MAFK, NQO1, PAM, PCSK1, PSMA2, PSMA3, PSMA4, PSMB5, PSMB9, PSMB10, PSMC1, PSMC3, PSME1, PSME2, SNF1LK, ST18, STAR, TRIM21, ULBP1, ULBP2, WARS	11	17	Cell-To-Cell Signaling and Interaction, Immune Response, Immune and Lymphatic System Development and Function
13	ADCYAP1, ATAD3B, BAG2, CEBPE, CGA, COX7A2L, CPD, CTSL2, DNMT3A, DYRK3, ENO1, EPO, GAS1, GFI1, GNG8, GNRHR, GTF2I, H2AFZ, HMGN2, JTV1, KIAA1279, LAMP2, LTF, MARS (includes EG:4141), MYC, PCBP1 (includes EG:5093), PRKACB, PRL, RPL7, RPS6, RPSA, SNRPN, SPTBN5, ST3GAL4, TXNIP	11	17	Organ Morphology, Reproductive System Disease, Cell Cycle
14	AHR, APC, CCDC5, CCNG1, CDCA5, CDKN2A, CITED2, DCK, DHX9, DIAPH2, DONSON, EP300, FANCA, FBXO5, FEN1, ING1, IRF3, KPNA4, KRT6E, LGP2, MAPRE1, MDM4, MDM2 (includes EG:246362), PIAS3, PLAGL2, RARRES3, RMI1, RUNX1, SERTAD1, SLBP, TFDP1, TP73L, TWIST1, WRN (includes EG:7486), ZNF211	11	17	Cell Cycle, Gene Expression, Cancer
15	AKAP8L, AP1B1, AP1M1, AP1M2, AP1S1, AP1S3, BCKDHA, BCKDHB, CHCHD7, COMMD1, COMMD4, COMMD10, CTSL2, CXCL5, FLOT1, FPRL1 (includes EG:2358), GATA3, GPX4, HSPD1, HSPE1, IFI202B, IL6, IL13, MICA, NIBP, OIP5, PNPT1, PRSS8, PTP4A3, RELA, SCNN1D, SPINT1, TFF3, TNFRSF6B, TRPS1	11	17	Cellular Movement, Hematological System Development and Function, Immune Response
16	BLM, CDC14B (includes EG:8555), CKAP2 (includes EG:26586), COL4A1, CTBP2, CUL4A, DDIT4, EEF2, ELK3, HIPK2, HSPH1, MDM2 (includes EG:246362), MGMT, MSH2, NFE2, NR2F2, PERP (includes EG:64065), RAD51, RALY, RFWD2, RPS6KA1, S100A2, SCOTIN, SLC19A2, TFAP2C, TNFRSF10A (includes EG:8797), TOP1, TOP2A, TOP2B, TP53, TRIM54, TXNRD1, UBE2I, UBE3A, WRN (includes EG:7486)	10	16	DNA Replication, Recombination, and Repair, Cancer, Cell Cycle
17	ACLY, ALOX5, ALOX5AP, BMP1, BTG1, C20ORF42, CMA1, COL4A3, CYC1, EEF1A1, EEF1D, GAS6, GATA3, ITGB3, KITLG (includes EG:4254), KLF6, LAPTM4A, MGC17330, MT3, NEDD8, NFKB1, PCTK2, PKIG, PLSCR1, SDHC, SERPINH1, SMPD2, STK25, STOML2, TGFB1, TNFAIP2 (includes EG:7127), TNFRSF12A, TXNIP, UBE2M, WBSCR1	10	16	Cellular Growth and Proliferation, Cellular Compromise, Neurological Disease
18	ARHGEF1, ASF1B, BCL2L11, CDCA1, CHEK1, DUT (includes EG:1854), E2F4, GANAB, GNA13, IER5, IL3, KLF13 (includes EG:51621), KNTC2, MAD2L1, MID1, NEK2, POLA, POLA2, PRIM2A, PRKCSH, RAD51, SNAP23, SPAG7, SPBC24, SPBC25, STMN1, TEAD2, TEAD4, TLK1, TNNC1, TNNT2, TTK, VGLL1, YAP1, ZWINT (includes EG:11130)	10	16	Cell Cycle, Cellular Assembly and Organization, DNA Replication, Recombination, and Repair
19	ACE, AGT, AGTR1, AGTR2, ALOX12, AMBP, AMZ2, CALM2, CBFA2T3, CDK5, CDK5RAP2, CRYAA, CYP2R1, DNAJB5, GCLC, GSTA5, HDAC8, ITIH1, ITIH2, ITIH3, ITIH4, ITIH5, JUN, MAFK, MEF2A, MTUS1, NEFH, NFE2L2, PGD, PNN, PPM1D, PXDN, RUNX1T1, SVIL, VDR	10	16	Endocrine System Disorders, Metabolic Disease, Renal and Urological Disease
20	APOBEC3B, B4GALT2, BTG3, CASP2, CASP10, CCRN4L, CFLAR, ECGF1, EXT1, F3, FADD, GPX1, IKBKG, IRF5, MAP3K3, MAP3K8, MAP3K14, MAPK11, MAPK12, MAPK13, MPO, NRTN, PEMT, RIPK1, RPS13, TMEM49, TNF, TNFAIP3, TRADD, TRAF1, TREM1, TRIAD3, TXN2, YARS, ZNF318	9	15	Cancer, Cell Death, Renal and Urological Disease
21	ACTA1, AKT2, ANXA6, BAK1, CHKA, CLDN18, COL1A1, DLL1, DUSP1, ERBB2IP, FBXW7, FUS, GADD45G, HNRPUL1, HRAS, HSPA4L, ID2, MAP2K6, MFN2, MYOD1, NES, NEUROG3, NTRK1, P4HB, PKP4, PSEN1, RALGDS, RPL39, RRAS, SDHA, TDG, TITF1, TJP1, TNNI2, TSC22D1	9	15	Cellular Development, Cancer, Cell Death
22	ATXN7, BLOC1S1, CTDSPL, DTX1, DTX3L, GCN5L2, GLTSCR2, GMDS (includes EG:2762), GRM4, ILK, LIMS1, MAX, MGC21874, MRPL12, MXD4, PARVA, POLD2, POLDIP3, PTEN, SDCBP, SMOX, SOX4, SUPT3H, SUPT7L, TADA1L, TADA3L, TAF2, TAF9, TAF10, TAF12, TAF13, TAF5L, TAF6L, TRAM1, TRRAP	9	15	Gene Expression, Cancer, Cellular Growth and Proliferation
23	ALAS1, ALOX5, BBX, CALCR, F10, FPRL1 (includes EG:2358), GFI1, HGF, IL4, IL8, IL15RA, IL17A, IL1RL1, ITGB7, KSR2, LTB, MAT2A, MEFV, NFIX, NFKBIA, OMP, PNPT1, POLG, PPM1G, PROS1, PRSS15, PSTPIP1, S100A9, SF3B4, SLC25A4, SPRR2B, TFF3, TLR2, TNFRSF6B, ZMYND11	9	15	Hematological Disease, Cellular Movement, Hematological System Development and Function
24	A2M, ADAMTS7, AHNAK, ANKRD32, AR, CASP7, CTSB, DAXX, FCHSD2, FHL2, FTL, HSP90B1, HSPA5, IFITM1, IFNB1, IL1F8, KLK2, KLK3, MPHOSPH6, MUC1, NDUFA13, PA2G4, PARN, PB1, PBSN, RAC3, RNF14, RP2, SMARCA4, SMARCA3 (includes EG:6596), SMARCC1, STAT2, UBE2E2, ZNFN1A1, ZNFN1A3	9	15	Cell Cycle, Cellular Assembly and Organization, DNA Replication, Recombination, and Repair
25	AFTPH, BTC, CENTG2, COL5A2, COL6A1, CUL1, CUL3, EGFR, ERBB2, FBLN2, FBXO18, GGA1, GGA2, GGA3, GJB1, GRB14, HMGA2, IGF2R, ITGB4BP, LPP, M6PR, MXI1, NECAP2, OSMR, PICK1, PTGER1, PTPRK, RAP2B, RUFY1, RUSC1, SEC61A1, SKP1A, TGOLN2 (includes EG:10618), TNNT3, TNXB	9	15	Cell Morphology, Cancer, Cell Cycle
26	CDC37L1, CDK6, CDKN2D, CHMP6, CHMP4A, CHMP4B, CHMP4C, DERL1, DNAJB1, ESR1, HEXIM1, HMG1L5, HNRPA2B1, HSPA1L, PDCD6IP, PPID, PPM1A, PPM1D, PPP2CB, PPP2CBP, PPP2R4, PPP2R1B (includes EG:5519), SAFB, SELS, SFRS3, SFRS12, SRP46, SRPK1, STIP1, TBL1X, TFAP2C, TP53, UBE3A, UFD1L, VCP	9	15	Cellular Function and Maintenance, Protein Degradation, Protein Synthesis
27	ALCAM, ARF5, ARF6, ARFGAP1, BRF1, CAD, CALML3, CALML5, CDC42EP1, CHES1, EGF, EPB41L3, EPS8, IGSF4 (includes EG:23705), IL22, IQSEC1, KDELR1, KIF23, KSR1, LTB, MAP2K2, MAPK1, MARK3, MVP, P2RX7, PARD6A, PHLDA2, PNMA1, PSD, PTK9L, PTPN3 (includes EG:5774), RASGRP1, STK11, YWHAH, ZFP36L2	9	15	Cell-To-Cell Signaling and Interaction, Connective Tissue Disorders, Cell Cycle
28	AGER, CAMLG, CCR1, CFL2, CSPG3, EDNRB, FNBP1, FOXD3, ICMT, LAMB3, LBX1, LHX2 (includes EG:9355), LIFR, LTF, MCM7, MYH6, MYH7, NANOG, PEA15, PLP1, POU5F1, SCN2B, SIM1, SLC12A3, SLC12A6, SOX2, SOX10, ST6GALNAC6, STK39, TNF, TNFRSF9, TNFRSF13B, TNFSF9, TNR, ZDHHC14	9	15	Cellular Development, Embryonic Development, Immunological Disease
29	AEBP2, AMELX, ARID3A, ASXL1, ASXL2, C14ORF11, CBX2, CBX8 (includes EG:57332), CEBPA, CSNK1A1, DDX11, E2F1, E2F6, EED, EEF1A2, EPC1, EZH2, FNTB, H1FX, KIAA1713, KNTC2, MLLT3, MMP20, NPDC1, PCGF1, PCGF6, PHF1, PHF19, RAB31, RNF2, SCC-112, SMC3, SMC1A, STAG1, SUZ12	9	15	Gene Expression, Cell Cycle, Connective Tissue Development and Function
30	ANGPTL4, CAPN2, CAPN5, CAPN6, CAPN7, CAPN8, CAPN9, CAPN10, CAPN11, CAPNS1, ELP3, ELP4, ELP5, ELP6, ETFDH, EXOC1, EXOC2, EXOC3, EXOC4, EXOC5, EXOC6, EXOC7, EXOC8, GNAQ, GPS1, HNRPAB, IKBKAP, IL1A, LEP, ND4, NDUFS6, NDUFS2 (includes EG:4720), NMBR, PRKD1, PTGES	9	15	Drug Metabolism, Lipid Metabolism, Small Molecule Biochemistry
