# Supplementary material for: Global gene expression analysis of early response to chemotherapy treatment in ovarian cancer spheroids
Source: BMC Genomics. 2008 Feb 26;9:99. doi: 10.1186/1471-2164-9-99 (PMC2279123; doi:10.1186/1471-2164-9-99)
Supplement: Additional file 7 — Supplemental Table 7. List of differentially expressed genes (≥1.5-fold) in paclitaxel-treated OC spheroids [file 1471-2164-9-99-S7.xls]

## Sheet: Feuil1
List of differentially expressed genes (≥ 1.5-fold) in paclitaxel-treated OC spheroids
A. Upregulated genes
Normalized Data	Genbank	Synonyms	Common
2.878	NM_001069	TUBB2	tubulin, beta 2
2.764	NM_004758	BZRAP1	benzodiazapine receptor (peripheral) associated protein 1
2.691	NM_025216	WNT10A	wingless-type MMTV integration site family, member 10A
2.593	NM_006082	K-ALPHA-1	tubulin, alpha, ubiquitous
2.573	NM_005586	MDFI	MyoD family inhibitor
2.509	NM_006086	TUBB3	tubulin, beta 3
2.393	NM_139025	ADAMTS13	a disintegrin-like and metalloprotease (reprolysin type) with thrombospondin type 1 motif, 13
2.376	NM_152365	C1orf172	chromosome 1 open reading frame 172 (hypothetical protein FLJ34633)
2.359	NM_001395	DUSP9	dual specificity phosphatase 9
2.355	NM_030772	GJA10	gap junction protein, alpha 10, 59kDa
2.307	NM_019105	TNXB	tenascin XB
2.298	NM_004952	EFNA3	ephrin-A3
2.253	NM_032525	TUBB6	tubulin, beta 6
2.237	NM_004819	SYMPK	symplekin
2.21	NM_001407	CELSR3	cadherin, EGF LAG seven-pass G-type receptor 3 (flamingo homolog, Drosophila)
2.189	NM_014212	HOXC11	homeo box C11
2.185	NM_024644	C14orf169	chromosome 14 open reading frame 169
2.182	NM_020384	CLDN2	claudin 2
2.165	NM_152890	COL24A1	collagen, type XXIV, alpha 1
2.143	NM_005551	KLK2	kallikrein 2, prostatic
2.108	NM_002408	MGAT2	mannosyl (alpha-1,6-)-glycoprotein beta-1,2-N-acetylglucosaminyltransferase
2.091	NM_021949	ATP2B3	ATPase, Ca++ transporting, plasma membrane 3
2.088	NM_033388	ATG16L2	ATG16 autophagy related 16-like 2 (S. cerevisiae) (hypothetical protein FLJ00012)
2.075	NM_003141	TRIM21	tripartite motif-containing 21
2.072	NM_006419	CXCL13	chemokine (C-X-C motif) ligand 13 (B-cell chemoattractant)
2.048	NM_006000	TUBA1	tubulin, alpha 1 (testis specific)
2.032	NM_032704	TUBA6	tubulin alpha 6
2.017	NM_015369	TP53TG3	TP53TG3 protein
2.007	NM_004983	KCNJ9	potassium inwardly-rectifying channel, subfamily J, member 9
1.991	NM_145252	LOC124220	similar to common salivary protein 1
1.987	NM_014725	STARD8	START domain containing 8
1.964	NM_006009	TUBA3	tubulin, alpha 3
1.964	NM_152716	FLJ36874	hypothetical protein FLJ36874
1.955	NM_144615	TMIGD2	transmembrane and immunoglobulin domain containing 2 (hypothetical protein MGC23244)
1.952	NM_175922	MGC35308	hypothetical protein MGC35308
1.95	NM_025129	FUZ	fuzzy homolog (Drosophila) (hypothetical protein FLJ22688)
1.949	NM_054028	AMAC1L2	acyl-malonyl condensing enzyme 1-like 2
1.937	NM_012266	DNAJB5	DnaJ (Hsp40) homolog, subfamily B, member 5
1.924	NM_030758	OSBP2	oxysterol binding protein 2
1.913	NM_013351	TBX21	T-box 21
1.895	NM_003320	TUB	tubby homolog (mouse)
1.891	NM_178354	LCE1F	late cornified envelope 1F
1.891	NM_000951	PRRG2	proline rich Gla (G-carboxyglutamic acid) 2
1.874	NM_001032	RPS29	ribosomal protein S29
1.873	NM_007056	SFRS16	splicing factor, arginine/serine-rich 16 (suppressor-of-white-apricot homolog, Drosophila)
1.86	NM_020769	RGAG1	retrotransposon gag domain containing 1
1.856	BC010446	C19orf4	chromosome 19 open reading frame 4
1.856	NM_015613	LRRC21	leucine rich repeat containing 21
1.825	NM_032383	HPS3	Hermansky-Pudlak syndrome 3
1.822	NM_024060	AHNAK	AHNAK nucleoprotein (desmoyokin) (hypothetical protein MGC5395)
1.813	NM_017723	FLJ20245	hypothetical protein FLJ20245
1.81	NM_178429	LCE2C	late cornified envelope 2C
1.805	NM_012288	TRAM2	translocation associated membrane protein 2
1.801	NM_018402	IL26	interleukin 26
1.797	NM_138573	NRG4	neuregulin 4
1.795	NM_178428	LCE2A	late cornified envelope 2A
1.795	NM_181708	LOC144233	hypothetical protein LOC144233
1.794	NM_138764	BAX	BCL2-associated X protein
1.778	NM_138805	FAM3D	family with sequence similarity 3, member D
1.769	NM_000020	ACVRL1	activin A receptor type II-like 1
1.754	NM_005371	METTL1	methyltransferase-like 1
1.753	NM_024897	PAQR6	progestin and adipoQ receptor family member VI
1.752	NM_139075	TPCN2	two pore segment channel 2
1.749	NM_001015049	BAG5	BCL2-associated athanogene 5
1.747	NM_002305	LGALS1	lectin, galactoside-binding, soluble, 1 (galectin 1)
1.736	NM_022143	LRRC4	leucine rich repeat containing 4
1.735	NM_001008701	LPHN1	latrophilin 1
1.734	NM_016315	GULP1	GULP, engulfment adaptor PTB domain containing 1
1.734	NM_002346	LY6E	lymphocyte antigen 6 complex, locus E
1.73	AK023399	CC2D1A	coiled-coil and C2 domain containing 1A
1.728	NM_006087	TUBB4	tubulin, beta 4
1.717	NM_024016	HOXB8	homeo box B8
1.717	NM_032785	AGBL4	ATP/GTP binding protein-like 4 (hypothetical protein FLJ14442)
1.7	NM_152429	C10orf13	chromosome 10 open reading frame 13
1.693	NM_019893	ASAH2	N-acylsphingosine amidohydrolase (non-lysosomal ceramidase) 2
1.684	NM_003329	TXN	thioredoxin
1.683	NM_032611	PTP4A3	protein tyrosine phosphatase type IVA, member 3
1.678	NM_170695	TGIF	TGFB-induced factor (TALE family homeobox)
1.669	NM_181711	GRASP	GRP1 (general receptor for phosphoinositides 1)-associated scaffold protein
1.663	NM_001158	AOC2	amine oxidase, copper containing 2 (retina-specific)
1.648	AB028966	TTC28	tetratricopeptide repeat domain 28 (hypothetical protein KIAA1043)
1.639	NM_002336	LRP6	low density lipoprotein receptor-related protein 6
1.635	NM_030915	LBH	likely ortholog of mouse limb-bud and heart gene
1.632		FLJ23867	hypothetical protein FLJ23867
1.624	NM_014035	SNX24	sorting nexing 24
1.623	NM_201612	IKIP	IKK interacting protein
1.613	NM_018366	CNO	cappuccino
1.6	NM_014290	TDRD7	tudor domain containing 7
1.599	NM_178014	TUBB	tubulin, beta polypeptide
1.598	NM_019042	PUS7	pseudouridylate synthase 7 homolog (S. cerevisiae) (hypothetical protein FLJ20485)
1.592	NM_006744	RBP4	retinol binding protein 4, plasma
1.59	NM_005231	CTTN	cortactin
1.588	NM_145165	CHURC1	churchill domain containing 1
1.583	NM_002524	NRAS	neuroblastoma RAS viral (v-ras) oncogene homolog
1.572	NM_014078	MRPL13	mitochondrial ribosomal protein L13
1.572	NM_006358	SLC25A17	solute carrier family 25 (mitochondrial carrier; peroxisomal membrane protein, 34kDa), member 17
1.57	NM_015697	CL640	hypothetical protein CL640
1.569	NM_014901	RNF44	ring finger protein 44
1.568	NM_001000	RPL39	ribosomal protein L39
1.555	NM_002556	OSBP	oxysterol binding protein
1.554	NM_152391	PQLC3	PQ loop repeat containing 3
1.549	NM_032747	USMG5	upregulated during skeletal muscle growth 5
1.543	NM_153809	TAF1L	TAF1-like RNA polymerase II, TATA box binding protein (TBP)-associated factor, 210kDa
1.541	NM_002341	LTB	lymphotoxin beta (TNF superfamily, member 3)
1.541	NM_015901	NUDT13	nudix (nucleoside diphosphate linked moiety X)-type motif 13
1.539	NM_025019	TUBA4	tubulin, alpha 4
1.539	NM_032565	EBPL	emopamil binding protein-like
1.539	NM_181698	C10orf9	chromosome 10 open reading frame 9
1.536	NM_017905	TMCO3	transmembrane and coiled-coil domains 3
1.532	NM_001791	CDC42	cell division cycle 42 (GTP binding protein, 25kDa)
1.532	NM_012461	TINF2	TERF1 (TRF1)-interacting nuclear factor 2
1.527	NM_213651	SLC25A24	solute carrier family 25 (mitochondrial carrier; phosphate carrier), member 24
1.523	NM_000688	ALAS1	aminolevulinate, delta-, synthase 1
1.517	NM_002489	NDUFA4	NADH dehydrogenase (ubiquinone) 1 alpha subcomplex, 4, 9kDa
1.515	NM_006070	TFG	TRK-fused gene
1.512	NM_014048	MKL2	MKL/myocardin-like 2
1.512	BC007034	MT2A	metallothionein 2A
1.5	NM_018648	NOLA3	nucleolar protein family A, member 3 (H/ACA small nucleolar RNPs)
1.497	NM_173647	RNF149	ring finger protein 149
1.497	NM_014924	KIAA0831	Hypothetical protein KIAA0831
1.497	NM_024602	HECTD3	HECT domain containing 3 (hypothetical protein FLJ21156)
1.497	NM_007311	BZRP	benzodiazapine receptor (peripheral)
1.497	NM_004381	CREBL1	cAMP responsive element binding protein-like 1
1.497	NM_144710	SEPT10	septin 10
1.497	NM_005917	MDH1	malate dehydrogenase 1, NAD (soluble)
1.497	NM_002966	S100A10	S100 calcium binding protein A10 (annexin II ligand, calpactin I, light polypeptide (p11))
B. Downregulated genes
Normalized Data	Genbank	Synonyms	Common
-3.5461	NM_000034	ALDOA	aldolase A, fructose-bisphosphate
-3.37838	NM_001004697	OR2T5	olfactory receptor, family 2, subfamily T, member 5
-3.02115	NM_016246	DHRS10	dehydrogenase/reductase (SDR family) member 10
-2.65252	NM_001805	CEBPE	CCAAT/enhancer binding protein (C/EBP), epsilon
-2.65252	NM_001011724	LOC144983	heterogeneous nuclear ribonucleoprotein A1-like
-2.5641	NM_032482	DOT1L	DOT1-like, histone H3 methyltransferase (S. cerevisiae)
-2.43309	NM_203462	PP784	PP784 protein
-2.40385	NM_005803	FLOT1	flotillin 1
-2.38663	NM_080746	RPL10L	ribosomal protein L10-like
-2.34742	NM_005954	MT3	metallothionein 3 (growth inhibitory factor (neurotrophic))
-2.33645		ENO1B	enolase alpha, lung-specific
-2.32558	NM_014501	UBE2S	ubiquitin-conjugating enzyme E2S
-2.32019	NM_016732	RALY	RNA binding protein (autoantigenic, hnRNP-associated with lethal yellow)
-2.29885	NM_001348	DAPK3	death-associated protein kinase 3
-2.29885	NM_177533	NUDT14	nudix (nucleoside diphosphate linked moiety X)-type motif 14
-2.25734	NM_002778	PSAP	prosaposin (variant Gaucher disease and variant metachromatic leukodystrophy)
-2.23214		EIF4G1	eukaryotic translation initiation factor 4 gamma, 1
-2.23214	NM_006753	SURF6	surfeit 6
-2.18341	NM_144994	ANKRD23	ankyrin repeat domain 23
-2.17865	NM_000364	TNNT2	troponin T2, cardiac
-2.17391		IMPDH2	IMP (inosine monophosphate) dehydrogenase 2
-2.15983	NM_002949	MRPL12	mitochondrial ribosomal protein L12
-2.12766	NM_002116	HLA-A	major histocompatibility complex, class I, A
-2.12766	NM_013333	EPN1	epsin 1
-2.12314	NM_000841	GRM4	glutamate receptor, metabotropic 4
-2.1097	NM_032304	HAGHL	hydroxyacylglutathione hydrolase-like
-2.08768	XM_371078	LOC388419	similar to Galectin-3 binding protein precursor (Lectin galactoside-binding soluble 3 binding protein) (Mac-2 binding protein) (Mac-2 BP) (MAC2BP) (Tumor-associated antigen 90K)
-2.06186	NM_005135	SLC12A6	solute carrier family 12 (potassium/chloride transporters), member 6
-2.05339	NM_005516	HLA-E	major histocompatibility complex, class I, E
-2.04499	NM_003969	UBE2M	ubiquitin-conjugating enzyme E2M (UBC12 homolog, yeast)
-2.03666	NM_014387	LAT	linker for activation of T cells
-2.0284	NM_207354	ANKRD13D	ankyrin repeat domain 13 family, member D (hypothetical protein LOC338692)
-2.0202	NM_002779	PSD	pleckstrin and Sec7 domain containing
-2.01613	NM_015873	VILL	villin-like
-2.01613	NM_145806	ZNF511	zinc finger protein 511
-2.01207	NM_024083	ASPSCR1	alveolar soft part sarcoma chromosome region, candidate 1
-1.97239	NM_005336	HDLBP	high density lipoprotein binding protein (vigilin)
-1.9685	NM_004168	SDHA	succinate dehydrogenase complex, subunit A, flavoprotein (Fp)
-1.9685	NM_019058	DDIT4	DNA-damage-inducible transcript 4
-1.96464	NM_173832	ZFP41	zinc finger protein 41 homolog (mouse) (hypothetical protein FLJ38705)
-1.94932	NM_003011	SET	SET translocation (myeloid leukemia-associated)
-1.94553	NM_006409	ARPC1A	actin related protein 2/3 complex, subunit 1A, 41kDa
-1.94175	NM_031294	LRRC48	leucine rich repeat containing 48 (hypothetical protein DKFZp586M1120)
-1.94175	NM_153437	ODF2	outer dense fiber of sperm tails 2
-1.9305	NM_006454	MXD4	MAX dimerization protein 4
-1.92678	NM_001280	CIRBP	cold inducible RNA binding protein
-1.92678	NM_002743	PRKCSH	protein kinase C substrate 80K-H
-1.92678	NM_019070	DDX49	DEAD (Asp-Glu-Ala-Asp) box polypeptide 49
-1.91939	NM_013362	ZNF225	zinc finger protein 225
-1.91939	NM_002695	POLR2E	polymerase (RNA) II (DNA directed) polypeptide E, 25kDa
-1.91205	NM_013249	ZNF214	zinc finger protein 214
-1.90114	NM_002804	PSMC3	proteasome (prosome, macropain) 26S subunit, ATPase, 3
-1.89753	NM_022091	DJ467N11.1	dJ467N11.1 protein
-1.88324	NM_003445	ZNF155	zinc finger protein 155 (pHZ-96)
-1.87266	NM_006351	TIMM44	translocase of inner mitochondrial membrane 44 homolog (yeast)
-1.86916	NM_032179	CPSF3L	cleavage and polyadenylation specific factor 3-like (hypothetical protein FLJ20542)
-1.8622	NM_002137	HNRPA2B1	heterogeneous nuclear ribonucleoprotein A2/B1
-1.8622	NM_080665	MGC19604	similar to RIKEN cDNA B230118G17 gene
-1.85874	NM_006295	VARS2	valyl-tRNA synthetase 2
-1.84843	NM_006006	ZBTB16	zinc finger and BTB domain containing 16
-1.84502	NM_006586	TNRC5	trinucleotide repeat containing 5
-1.84162	NM_023036	DNAI2	dynein, axonemal, intermediate polypeptide 2
-1.83824	NM_021134	MRPL23	mitochondrial ribosomal protein L23
-1.82482	NM_002967	SAFB	scaffold attachment factor B
-1.81488	NM_001001661	ZNF425	zinc finger protein 425
-1.79533	NM_024016	HOXB8	homeo box B8
-1.79533	NM_005881	BCKDK	branched chain ketoacid dehydrogenase kinase
-1.79211	NM_003262	TLOC1	translocation protein 1
-1.78891	NM_139250	CTAG1A	cancer/testis antigen 1A
-1.78891	NM_001281	CKAP1	cytoskeleton associated protein 1
-1.78571	NM_006757	TNNT3	troponin T3, skeletal, fast
-1.78571	NM_015428	ZNF473	zinc finger protein 473
-1.78571	NM_002969	MAPK12	mitogen-activated protein kinase 12
-1.7762	NM_030926	ITM2C	integral membrane protein 2C
-1.77305	XM_029084	FLJ21438	hypothetical protein FLJ21438
-1.76678	NM_002823	PTMA	prothymosin, alpha (gene sequence 28)
-1.76056	NM_020933	ZNF317	zinc finger protein 317
-1.75439	NM_012452	TNFRSF13B	tumor necrosis factor receptor superfamily, member 13B
-1.75131	NM_012278	ITGB1BP2	integrin beta 1 binding protein (melusin) 2
-1.74825	NM_004083	DDIT3	DNA-damage-inducible transcript 3
-1.74825	NM_001171	ABCC6	ATP-binding cassette, sub-family C (CFTR/MRP), member 6
-1.7452	NM_005572	LMNA	lamin A/C
-1.73913	NM_005599	NHLH2	nescient helix loop helix 2
-1.73913	NM_005030	PLK1	polo-like kinase 1 (Drosophila)
-1.73913	NM_178226	FBXW5	F-box and WD-40 domain protein 5
-1.7331	NM_006815	RNP24	coated vesicle membrane protein
-1.72712	NM_004228	PSCD2	pleckstrin homology, Sec7 and coiled-coil domains 2 (cytohesin-2)
-1.71233	NM_032631	HDGF2	hepatoma-derived growth factor-related protein 2
-1.71233	NM_003634	NIPSNAP1	nipsnap homolog 1 (C. elegans)
-1.70648	NM_032272	MAF1	homolog of yeast MAF1
-1.70648		MALAT1	metastasis associated lung adenocarcinoma transcript 1 (non-coding RNA)
-1.70068	NM_152287	ZFP276	zinc finger protein 276 homolog (mouse)
-1.67504	NM_020901	KIAA1542	CTD-binding SR-like protein rA9
-1.67504	NM_014064	C9orf32	chromosome 9 open reading frame 32
-1.66667	NM_007097	CLTB	clathrin, light polypeptide (Lcb)
-1.66113	NM_006688	C1QL1	complement component 1, q subcomponent-like 1
-1.66113	NM_001352	DBP	D site of albumin promoter (albumin D-box) binding protein
-1.65837	NM_025196	GRPEL1	GrpE-like 1, mitochondrial (E. coli)
-1.65017	NM_152478	ZNF583	zinc finger protein 583
-1.64745	NM_014891	PDAP1	PDGFA associated protein 1
-1.64745	NM_018964	SLC37A1	solute carrier family 37 (glycerol-3-phosphate transporter), member 1
-1.64474	NM_006401	ANP32B	acidic (leucine-rich) nuclear phosphoprotein 32 family, member B
-1.64474	NM_003412	ZIC1	Zic family member 1 (odd-paired homolog, Drosophila)
-1.64204	NM_020182	TMEPAI	transmembrane, prostate androgen induced RNA
-1.63666	NM_032329	ING5	inhibitor of growth family, member 5
-1.62866	NM_005205	COX6A2	cytochrome c oxidase subunit VIa polypeptide 2
-1.62602	NM_003204	NFE2L1	nuclear factor (erythroid-derived 2)-like 1
-1.62075	NM_001002295	GATA3	GATA binding protein 3
-1.62075	NM_033468	ZNF257	zinc finger protein 257
-1.60772	NM_007135	ZNF79	zinc finger protein 79 (pT7)
-1.59744	NM_013407	DHPS	deoxyhypusine synthase
-1.59744	NM_003926	MBD3	methyl-CpG binding domain protein 3
-1.5949	NM_017986	GPR172B	G protein-coupled receptor 172B
-1.58479	NM_021808	GALNT9	UDP-N-acetyl-alpha-D-galactosamine:polypeptide N-acetylgalactosaminyltransferase 9 (GalNAc-T9)
-1.58228	NM_152279	ZNF585B	zinc finger protein 585B
-1.57729	NM_004283	RAB3D	RAB3D, member RAS oncogene family
-1.5748	NM_020951	ZNF529	zinc finger protein 529
-1.57233	NM_001975	ENO2	enolase 2 (gamma, neuronal)
-1.56986	NM_014650	ZNF432	zinc finger protein 432
-1.55039	NM_001001888	VCX-C	variably charged X-C
-1.5361	NM_005345	HSPA1A	heat shock 70kDa protein 1A
-1.52672	XM_032693	SEC14L5	SEC14-like 5 (S. cerevisiae) (hypothetical protein KIAA0420)
-1.52207	NM_005322	HIST1H1B	histone 1, H1b
-1.5083	NM_024733	ZNF665	zinc finger protein 665 (hypothetical protein FLJ14345)
-1.5083	NM_153018	ZFP3	zinc finger protein 3 homolog (mouse) (hypothetical protein FLJ30726)
-1.49701	NM_145234	CHRDL1	chordin-like 1
-1.49701	NM_018125	ARHGEF10L	Rho guanine nucleotide exchange factor (GEF) 10-like (hypothetical protein FLJ10521)
-1.49701	NM_014869	IQSEC1	IQ motif and Sec7 domain 1
-1.49701	NM_013359	ZNF221	zinc finger protein 221
-1.49701	NM_017445	H2BFS	H2B histone family, member S
-1.49701	NM_000402	G6PD	glucose-6-phosphate dehydrogenase
-1.49701	NM_016086	DUSP24	dual specificity phosphatase 24 (putative)
-1.49701	NM_001686	ATP5B	ATP synthase, H+ transporting, mitochondrial F1 complex, beta polypeptide
-1.49701	NM_005293	GPR20	G protein-coupled receptor 20
-1.49701	NM_002242	KCNJ13	potassium inwardly-rectifying channel, subfamily J, member 13
-1.49701	NM_003064	SLPI	secretory leukocyte protease inhibitor (antileukoproteinase)
-1.49701	NM_007153	ZNF208	zinc finger protein 208
-1.49701	NM_012068	ATF5	activating transcription factor 5
-1.49701	NM_032510	PARD6G	par-6 partitioning defective 6 homolog gamma (C. elegans)
