# Supplementary material for: Global gene expression analysis of early response to chemotherapy treatment in ovarian cancer spheroids
Source: BMC Genomics. 2008 Feb 26;9:99. doi: 10.1186/1471-2164-9-99 (PMC2279123; doi:10.1186/1471-2164-9-99)
Supplement: Additional file 8 — Supplemental Table 8. Networks with significant score, affected by paclitaxel treatment in OC spheroids [file 1471-2164-9-99-S8.xls]

## Sheet: TAX 1.5 fold Ntwks - gene list
Networks with significant score, affected by paclitaxel treatment in OC spheroids
©2000-2006 Ingenuity Systems, Inc. All rights reserved.
id	genes	score	focus genes	top functions
1	BAG5, CTNNB1, CTNNBIP1, FZD8, GSTP1 (includes EG:2950), H2-ALPHA, JRK, K-ALPHA-1, KIF23, KLK2, LOC112714, LRP6, MDFI (includes EG:4188), MRPL13, MT3, MYF5, PARK2, PLK1, PTP4A3, RBP4, SERPINA5, TPT1, TUBA1, TUBA2, TUBA3, TUBA6, TUBA8, TUBB, TUBB1, TUBB3, TUBB4, TUBB2A, TUBB2C, TUBG1, WNT3A	22	17	Cancer, Reproductive System Disease, Renal and Urological Disease
2	ALOX5AP, ASAH2, CEBPE, CEBPG, DDIT3, DHPS, DNAJB5, DUSP9 (includes EG:1852), EIF4G1, ELK4, ERN1 (includes EG:2081), G6PD, GCLC, GCLM, IL3, IMPDH2, LAT, LCN2, MAPK12, MKNK1, MKNK2, MMP8, MT2A, NFE2L2, PRG2 (includes EG:5553), RPS6KA5 (includes EG:9252), SLC5A5, SLK, TALDO1, TDRD7, TGIF, TLR9, TNF, WNT10A, ZBTB17	19	15	Drug Metabolism, Molecular Transport, Small Molecule Biochemistry
3	ARPC1A, ARPC1B, BAX, BIRC6, CCNL2, CXCL13, DDIT4, EIF5A, FFAR3, GATA3, GPR44, HLA-A, HLA-E, HNRPA2B1, HOXC11, HSD17B1, ING5, JMY, LETMD1, LMNA, LTB, LTBP1, MDH1, MDM4, NALP12, PEG3 (includes EG:5178), PPP1R13B, PYCARD, RALY, SERPINB5, STK11, TBX21, TP53, TP53INP1, VHL	19	15	Cancer, Cell Death, Skeletal and Muscular Disorders
4	AHNAK, ANP32B, BAK1, C19ORF10, CAMP, DBP, DDIT3, ELAVL1, ENO2, FCGR2A, FCGR2B, HLA-C, HNRPA2B1, HRAS, IFI202B, IFNG, IL6, IL24, IL1RL1, LGALS1, LY6E, MOG, PLCE1, PSMB9, PSMB10, PTMA, S100A10, SDHA, SIRPA, TAP1, TFG, TNFRSF10B, TNFRSF6B, TRIM21, TTC28	17	14	Connective Tissue Disorders, Inflammatory Disease, Cell Death
5	ATF6, ATP5B, BZRAP1, COL1A1, COX4I2, COX5B, COX6A1, COX6A2, COX6B1, COX6B2, COX7A2L, COX7B, COX8C, CREBL1, DBI, GATAD2B, HDAC1 (includes EG:3065), ITM2C, LY6A, MBD3 (includes EG:53615), MBD3L1, MRPL12, MT1A, MYC, NFYB, PLK1, PRRG2, RAB3D, RIMS1, RIMS2, TRAM2, TSPO, TXNIP, UBE2S, ZBTB16	17	14	Cancer, Gene Expression, Tumor Morphology
6	ACVRL1, AGER, ANP32A, CLDN2, CUTL1, CYP17A1, E2F4, GCLC, GZMA, HIST1H1B, MCM6, MMP2, MXD4, NFE2L1, NME2, NR1H2, PF4, PRKCSH, PSMC3, PSMD1, PSMD10, PSMD13, RB1, SAFB, SET, SFRP1, SLC12A6, SMARCA5, STARD8, TEAD4, TGFB1, TJP1, TMEPAI, TMPO, VEGF	13	12	Cellular Growth and Proliferation, Gene Expression, Cell Death
7	ARF6, CASP3, CHAT, CTSD, CTTN, DLGAP1, DNM2, EGF, EGFR, EPS8, ERRFI1, GOLGA2, GORASP1, GRASP, GRM1, GRM5, IQSEC1, LPHN1, MAP4K1, P2RX7, PIP3-E, PLD2, PLK1, PSAP, PSCD2, PSCD3, PSD, REPS2, SFRP1, SHANK2, TMED2, TMEM23, TNNT3, TNXB, VAV3	13	12	Cellular Function and Maintenance, Cell Signaling, Cell-To-Cell Signaling and Interaction
8	ADAMTS13, AGRIN, CDC42, CDC42EP1, CSPG4, EFNA3, EPHA2, EPS8, F2, FRK, GNB2L1, GP9, GRM4, HSF1, HSPA1A, IQGAP2, IQGAP1 (includes EG:8826), ITGB1, ITGB1BP1, ITGB1BP2, LAMP1, LAMP2, LGALS1, MAPK1, MKNK1, MYLK, NRAS, NRG4, OSBP, RAC2, RASGRP1, RET, ST6GAL1, SYMPK, TRIO	12	11	Cellular Movement, Cancer, Cell Morphology
9	A2M, ALAS1, AMPH, APOA1, APOE, ATF1, ATF5, BMP7, CEBPD, CLTA, CLTB, CLTC, COL24A1, CREB1, CXCR4, EPN1, EPS15, FAM3D, GH1, IGF2, INSR, MAP3K7, NDUFA4, ODF2, PLAG1, PRKACA, PTPN1, SH3GLB1, SURF6, TFAP2A, TRH, TUB, UCP1, YBX2, ZIC1	12	11	Carbohydrate Metabolism, Molecular Transport, Small Molecule Biochemistry
10	ADORA2A, C1QL1, CLEC11A, CXCL1, EWSR1, FLOT1, FOS, GAPDH, GTF2B, GTF2F1, GTF2F2, IL13, IL1RL1, MCM5, NCF4, NEDD8, NFKB1, NFKBIA, NHLH2, NIPSNAP1, PCSK1, POLR2E, POMC, PRDX1, SLPI, TERF1, TERF2, TERF2IP, TINF2, TNFRSF17, TNFRSF13B, TXN, UBE2M, XRCC6, ZBTB7A	10	10	Cell Cycle, Inflammatory Disease, Cellular Growth and Proliferation
11	ALDOA, ASCC1, ASCC2, ASCC3, CASP3, CASP8, CDC42, DAPK3, F2, HMGA1, HOXB8, HRAS, INHBA, JUN, KRAS, MAX, MKL1, MKL2, MYCN, MYL2, MYLK, MYOCD, MYOD1, NPM1, RELA, RPL39, SP1, SRF (includes EG:6722), SRFBP1, TAGLN, TEAD1 (includes EG:7003), TGFB1, TNNT2, TRIP4, TUFM	9	9	Gene Expression, Cell Morphology, Cell Cycle
