# Supplementary material for: Global gene expression analysis of early response to chemotherapy treatment in ovarian cancer spheroids
Source: BMC Genomics. 2008 Feb 26;9:99. doi: 10.1186/1471-2164-9-99 (PMC2279123; doi:10.1186/1471-2164-9-99)
Supplement: Additional file 9 — Supplemental Table 9. Genes, identified by clustering (the 85 gene list) that are up- or down-regulated in compact OC spheroids in comparison with OC aggregates (≥2-fold, p = 0.03) [file 1471-2164-9-99-S9.xls]

## Sheet: Feuil1
Genes, identified by clustering (the 85 gene list) that are up- or down-regulated in compact OC spheroids in comparison with OC aggregates (≥ 2-fold; p=0.03)
A. Genes, more highly expressed in compact spheroids
P-value	Genbank	Synonyms	Common
0.00197	NM_002210	ITGAV	integrin, alpha V (vitronectin receptor, alpha polypeptide, antigen CD51)
0.00252	NM_016118	NYREN18	NEDD8 ultimate buster-1
0.00323	NM_020532	RTN4	reticulon 4
0.00337	NM_003262	TLOC1	translocation protein 1
0.00337	NM_016936	UBN1	ubinuclein 1
0.00376	NM_001005340	GPNMB	glycoprotein (transmembrane) nmb
0.00376	NM_144684	ZNF480	zinc finger protein 480
0.00412	NM_017672	TRPM7	transient receptor potential cation channel, subfamily M, member 7
0.00412	NM_001017972		HERC4
0.00421	NM_002778	PSAP	prosaposin (variant Gaucher disease and variant metachromatic leukodystrophy)
0.00421	NM_206962	HRMT1L1	HMT1 hnRNP methyltransferase-like 1 (S. cerevisiae)
0.00421	BC010446	C19orf4	chromosome 19 open reading frame 4
0.00445	NM_018423	STYK1	serine/threonine/tyrosine kinase 1
0.00447	AF151697	SENP2	SUMO1/sentrin/SMT3 specific protease 2
0.00489	AB037771	USP53	ubiquitin specific protease 53
0.00497	BX647822
0.00508	NM_203462	PP784	PP784 protein
0.00632	NM_002823	PTMA	prothymosin, alpha (gene sequence 28)
0.00632	NM_153357	SLC16A11	solute carrier family 16 (monocarboxylic acid transporters), member 11
0.00739	XM_497240		na
0.00748	NM_005072	SLC12A4	solute carrier family 12 (potassium/chloride transporters), member 4
0.00762	NM_014521	SH3BP4	SH3-domain binding protein 4
0.0081	NM_207354	LOC338692	hypothetical protein LOC338692
0.00842	NM_000208	INSR	insulin receptor
0.00842	NM_001969	EIF5	eukaryotic translation initiation factor 5
0.00842	NM_024031	MGC3121	hypothetical protein MGC3121
0.00919	NM_004922	SEC24C	SEC24 related gene family, member C (S. cerevisiae)
0.00947	NM_004938	DAPK1	death-associated protein kinase 1
0.0107	NM_005514	HLA-B	major histocompatibility complex, class I, B
0.011	NM_014702	KIAA0408	KIAA0408
0.0135	NM_006757	TNNT3	troponin T3, skeletal, fast
0.014	NM_001005287	OR2A1	olfactory receptor, family 2, subfamily A, member 1
0.0145	NM_002068	GNA15	guanine nucleotide binding protein (G protein), alpha 15 (Gq class)
0.0145	NM_005737	ARL7	ADP-ribosylation factor-like 7
0.0145	NM_018494	LRDD	leucine-rich repeats and death domain containing
0.0145	NM_182741	MUC1	mucin 1, transmembrane
0.0149	NM_024083	ASPSCR1	alveolar soft part sarcoma chromosome region, candidate 1
0.0149	NM_004386	CSPG3	chondroitin sulfate proteoglycan 3 (neurocan)
0.0149	NM_004813	PEX16	peroxisomal biogenesis factor 16
0.0149	BC000988	MGC5457	hypothetical protein MGC5457
0.0149	NM_016605	FAM53C	family with sequence similarity 53, member C
0.0167	NM_178448	C9orf140	chromosome 9 open reading frame 140
0.0187	NM_152243	CDC42EP1	CDC42 effector protein (Rho GTPase binding) 1
0.0193	NM_006454	MXD4	MAX dimerization protein 4
0.0202	NM_001007258	C21orf18	chromosome 21 open reading frame 18
0.0213	NM_018950	HLA-F	major histocompatibility complex, class I, F
0.0213	NM_201591	GPM6A	glycoprotein M6A
0.0214	NM_022817	PER2	period homolog 2 (Drosophila)
0.0216	NM_032482	DOT1L	DOT1-like, histone H3 methyltransferase (S. cerevisiae)
0.0216	NM_002612	PDK4	pyruvate dehydrogenase kinase, isoenzyme 4
0.022	NM_005672	PSCA	prostate stem cell antigen
0.0231	NM_001552	IGFBP4	insulin-like growth factor binding protein 4
0.0239	NM_004910	PITPNM1	phosphatidylinositol transfer protein, membrane-associated 1
0.0239	NM_020684	RHBDL7	rhomboid, veinlet-like 7 (Drosophila)
0.0265	NM_175929	FGF14	fibroblast growth factor 14
0.0281	NM_052970	HSPA12B	heat shock 70kD protein 12B
0.0283	NM_005609	PYGM	phosphorylase, glycogen; muscle (McArdle syndrome, glycogen storage disease type V)
0.0283	NM_206927	SYTL2	synaptotagmin-like 2
0.0283	NM_018427	RRN3	RRN3 RNA polymerase I transcription factor homolog (yeast)
B. Genes, more highly expressed in aggregates
P-value	Genbank	Synonyms	Common
0.00376	NM_005052	RAC3	ras-related C3 botulinum toxin substrate 3 (rho family, small GTP binding protein Rac3)
0.00412	NM_000062	SERPING1	serine (or cysteine) proteinase inhibitor, clade G (C1 inhibitor), member 1, (angioedema, hereditary)
0.00412	NM_152410	PACRG	PARK2 co-regulated
0.00412	NM_178497	FLJ23657	hypothetical protein FLJ23657
0.00445	NM_020993	BCL7A	B-cell CLL/lymphoma 7A
0.00445	NM_176870	MT1K	metallothionein 1K
0.00449	NM_000679	ADRA1B	adrenergic, alpha-1B-, receptor
0.00457	NM_002285	LAF4	lymphoid nuclear protein related to AF4
0.00457	NM_000189	HK2	hexokinase 2
0.00489	NM_138451	IQCD	IQ motif containing D
0.00603	NM_147174	HS6ST2	heparan sulfate 6-O-sulfotransferase 2
0.00632	NM_001989	EVX1	eve, even-skipped homeo box homolog 1 (Drosophila)
0.0114	NM_001014435		CA7
0.014	NM_005235	ERBB4	v-erb-a erythroblastic leukemia viral oncogene homolog 4 (avian)
0.0145	NM_003269	NR2E1	nuclear receptor subfamily 2, group E, member 1
0.0145	NM_022076	DUSP21	dual specificity phosphatase 21
0.0149	NM_005345	HSPA1A	heat shock 70kDa protein 1A
0.015	XM_168530	PCLO	piccolo (presynaptic cytomatrix protein)
0.0157	NM_024676	FLJ22938	hypothetical protein FLJ22938
0.0167	NM_032237	FLJ23356	hypothetical protein FLJ23356
0.021	NM_004132	HABP2	hyaluronan binding protein 2
0.0218	NM_014033	DKFZP586A0522	DKFZP586A0522 protein
0.0239	NM_002416	CXCL9	chemokine (C-X-C motif) ligand 9
0.0239	NM_001004739	OR5L2	olfactory receptor, family 5, subfamily L, member 2
0.0283	NM_002769	PRSS1	protease, serine, 1 (trypsin 1)
0.0289	NM_001718	BMP6	bone morphogenetic protein 6
